# Supplementary material for: Fine-scale genetic structure in the critically endangered red-fronted macaw in the absence of geographic and ecological barriers
Source: Sci Rep. 2021 Jan 12;11:556. doi: 10.1038/s41598-020-79575-6 (PMC7804180; doi:10.1038/s41598-020-79575-6)
Supplement: Supplementary file 1 — Supplementary Information 1. [file 41598_2020_79575_MOESM1_ESM.xlsx]

## Sheet: Folha1
W1	W1	W1	W1	W1	W1	W1	W1	W1	W1	W1	W1	W1	W1	W1	W1	W2	W2	W2	W2	W2	W2	W2	W2	W2	W2	W2	W2	W2	W2	W3	W3	W3	W3	W3	W3	W3	W3	W3	W3	W3	W3	W3	W3	W3	W3	W3	W3	W3	W3
1	2	3	4	5	6	7	8	9	10	11	12	13	14	15	16	17	18	19	20	21	22	23	24	25	26	27	28	29	30	31	32	33	34	35	36	37	38	39	40	41	42	43	44	45	46	47	48	49	50
0
0.560724	0
0.55721	0.0534856	0
0.763125	0.557006	0.392613	0
0.656182	0.491202	0.114124	0.690909	0
0.221627	-0.186945	0.253853	0.112664	0.0894495	0
0.701763	0.174265	0.597629	0.402546	0.345156	0.46122	0
0.529219	0.2967	0.294252	0.683239	0.380687	-0.228874	0.330889	0
0.555958	0.198651	0.528724	0.473257	0.112894	0.133872	0.428722	0.177792	0
0.245935	0.152838	0.314353	0.197283	0.136462	-0.295854	0.174285	0.205177	0.418256	0
0.21652	0.226968	0.134379	0.192749	0.299281	-0.0307662	0.241676	-0.14471	0.266062	0.0161696	0
0.422054	0.238164	0.321833	0.562836	0.322151	0.164851	0.331389	0.21432	0.35171	0.390547	0.236133	0
0.280556	0.066057	0.188471	0.24326	0.194093	0.0516343	0.0814611	0.171265	0.109911	0.133478	-0.270902	0.143452	0
0.701477	0.311962	0.480545	0.578676	0.187328	0.111218	0.380543	0.327708	0.829607	0.311978	0.365891	0.318627	-0.00503898	0
-0.069806	-0.0665883	-0.118701	0.0988973	0.0468221	-0.246335	-0.187553	0.199585	-0.150974	0.237917	-0.38175	0.171772	0.152928	-0.123673	0
0.439101	0.368469	0.270189	0.543496	0.648189	0.217663	0.658395	0.235315	0.138516	0.0208988	0.279278	0.269392	0.175766	0.123355	-0.130984	0
-0.217143	0.0743233	-0.321494	-0.224004	-0.384058	-0.294344	-0.29344	-0.0757638	-0.126431	-0.0131776	-0.293872	-0.213073	-0.109552	-0.0746132	0.234095	-0.255274	0
-0.0509118	0.0241968	-0.00805008	-0.121553	-0.300368	-0.286299	-0.18585	-0.144991	0.0823613	-0.057483	-0.337969	-0.0458471	0.235648	-0.0612097	0.111068	-0.1516	0.403986	0
0.247093	-0.00513767	0.245538	0.240461	0.139875	-0.265615	0.192418	0.413755	-0.0248615	-0.00511164	-0.305671	0.00569316	0.136892	-0.0932109	0.165212	0.112423	0.054857	0.465605	0
-0.331799	-0.171362	-0.349536	-0.315114	-0.376777	-0.415846	-0.381715	-0.220717	-0.419518	-0.516636	-0.60714	-0.498351	0.0207196	-0.354476	0.0908554	-0.329727	0.267796	0.2857	0.0689905	0
-0.322172	0.0160824	-0.129616	-0.263774	-0.530261	-0.417489	-0.276142	-0.186049	0.00399761	0.0161124	-0.267355	-0.137058	-0.119502	-0.0485331	0.104745	-0.336698	0.589401	0.385487	-0.00255392	0.25896	0
-0.0647418	0.173887	-0.0935969	-0.10045	-0.274454	-0.322247	-0.173149	-0.0426615	0.146524	0.249008	-0.0254015	-0.114021	-0.0400051	0.0723517	-0.186267	-0.127709	0.338017	0.368268	0.0197639	-0.221297	0.371761	0
0.0387065	0.314988	0.236428	0.0339044	-0.203858	-0.458271	-0.0396671	0.124462	0.279986	0.315006	-0.179312	-0.0539097	0.0778129	0.124962	-0.0530238	-0.148215	0.217834	0.439971	0.3405	0.0157661	0.443385	0.406425	0
0.440742	0.609558	0.216669	0.520154	0.213341	0.267592	0.0872474	0.100751	0.336472	0.14105	0.143833	0.304703	0.120594	0.37011	-0.00547058	0.0737818	0.132702	0.175824	-0.189962	-0.10325	-0.084716	0.162099	-0.00339278	0
-0.099275	-0.00414307	-0.230688	0.0168618	0.0214721	-0.222358	-0.352755	-0.00991543	-0.089691	-0.313236	-0.326276	-0.297444	0.150033	-0.0623892	-0.0682545	-0.421725	-0.0514777	0.175836	0.146502	0.238734	0.083272	-0.0507777	0.162178	-0.0985722	0
0.349043	0.188653	0.357953	0.412019	0.250002	-0.166821	0.244782	0.224222	0.163083	0.164556	-0.208922	0.247678	0.13473	0.162073	0.210402	0.217346	-0.125856	0.455218	0.589594	-0.0353638	-0.0630099	-0.0119688	-0.0361831	0.143939	0.00980251	0
0.0346861	0.182793	-0.0251804	0.118141	-0.040282	-0.238729	-0.0314189	-0.0716695	-0.157059	-0.314551	-0.345558	-0.0534	-0.0526615	-0.0582282	0.186767	-0.0446031	0.0869965	0.300486	0.276485	0.545818	0.105436	-0.361089	-0.0523326	0.253901	0.00204776	0.496925	0
-0.157177	-0.144325	-0.00385018	-0.0452478	-0.130384	-0.252968	-0.0996288	-0.270481	-0.0650825	-0.326944	-0.20564	-0.221489	-0.0481929	-0.0453288	-0.416494	-0.122097	-0.584065	0.0590527	0.0270514	0.0892394	-0.273516	0.0651468	-0.0394332	-0.0690725	0.189703	0.145487	0.230771	0
0.253725	-0.0919487	0.186857	0.174622	0.102608	-0.0887747	0.0744478	-0.0103967	0.240852	-0.0919186	0.00916797	0.0644753	0.120919	0.222865	0.212416	-0.0128508	-0.353787	0.156546	0.290188	0.0688194	-0.158911	-0.134097	0.0654004	-0.0341552	0.0591589	0.190296	0.154758	0.271626	0
0.22363	0.1551	0.00832072	0.0901776	-0.0805717	0.00806144	0.273123	0.0899015	0.336634	0.393835	-0.166009	0.147398	0.274075	0.178343	0.0407047	-0.0353988	0.434222	-0.0181607	-0.149894	-0.254927	0.240246	0.183869	0.23161	0.133039	-0.212664	-0.090874	-0.223552	-0.512372	-0.176111	0
0.46105	0.283592	0.473272	0.481133	0.175508	0.587627	0.578105	0.151109	0.438927	0.201988	0.104501	0.425248	0.0258957	0.396315	0.0594597	0.439067	0.380417	0.368741	0.203152	-0.188463	0.0470802	0.0969027	0.11554	0.561883	-0.222208	0.290184	0.234715	-0.0141686	0.0438031	0.2163	0
0.307412	0.0125903	0.303923	0.23659	0.309463	0.566652	0.446605	-0.049616	0.261435	-0.0583435	0.549769	0.233807	-0.226847	0.295495	-0.391001	0.2604	-0.397321	-0.264607	-0.0696498	-0.448378	-0.268388	-0.0315545	-0.255884	0.142726	-0.120681	0.0877493	-0.193663	0.0581922	0.067452	-0.169333	0.389517	0
0.177527	-0.0420918	0.367508	0.144683	0.0872951	0.0244615	0.302667	-0.0333363	0.0186073	-0.202906	-0.0213981	0.128752	0.176409	-0.0457904	-0.192907	0.325406	-0.357846	0.148859	0.209972	-0.0591087	-0.0382398	-0.0937822	0.0500871	-0.13859	-0.213474	0.410358	0.225748	0.358673	0.0169901	-0.179409	0.236288	0.126507	0
0.44712	0.579561	0.233691	0.300503	0.125066	-0.19505	0.264639	0.303006	0.204956	0.150305	-0.171137	0.0744255	-0.0303897	0.335946	-0.104477	0.0852618	0.0458829	0.00398629	0.0678653	-0.140598	0.0706849	0.0874138	0.415084	0.225422	-0.0420313	0.180476	0.171421	0.0092804	-0.129837	0.142744	0.279118	-0.0874209	0.285906	0
0.00312774	-0.110657	0.224825	-0.109129	-0.183682	-0.194549	0.183426	-0.0149357	0.29299	0.150264	-0.00954027	-0.0120272	-0.256183	0.275003	-0.0219946	-0.176707	-0.434152	-0.186282	-0.0349695	-0.349172	-0.220127	0.00312589	0.161092	-0.126732	-0.395708	-0.114472	-0.206995	-0.00840399	0.118136	-0.0273908	-0.0887051	-0.00382869	0.102823	0.0430641	0
-0.245176	-0.112678	0.119564	-0.220073	-0.298411	0.278947	0.0152294	-0.235668	-0.205286	-0.288967	-0.00481991	-0.186677	-0.0950886	-0.0936412	-0.0231195	-0.189284	0.320818	0.0843707	-0.0431512	0.218363	0.0520201	-0.168277	-0.0982088	0.227114	-0.138694	-0.0717826	0.158881	-0.332156	-0.296983	-0.0818869	0.354686	0.247726	0.00822104	-0.159405	-0.078033	0
0.213483	0.14076	0.128379	0.104389	0.0334987	-0.361685	0.0106543	0.28574	-0.035189	-0.0935499	-0.284689	-0.081914	0.051809	-0.0305314	0.148622	0.0114048	0.132385	0.423968	0.493438	-0.0162387	-0.169854	0.0094363	0.150708	0.128972	-0.0205831	0.434169	0.337626	0.0229858	0.0393965	-0.214477	0.163166	-0.289889	0.105602	0.225179	-0.127097	-0.219472	0
0.101508	0.252222	0.0132844	-0.0432575	-0.135545	-0.333536	0.0968836	-0.0490587	-0.0737184	-0.0577861	-0.253252	-0.148663	-0.0746467	0.0304651	-0.277397	-0.0507716	-0.186708	0.0709454	0.0416109	-0.256257	-0.0998074	0.374723	0.159728	0.0315998	-0.217275	0.3017	0.0374193	0.294062	-0.196983	-0.121783	0.104531	-0.0379517	0.512087	0.698427	0.110023	-0.144915	0.135725	0
0.464072	0.350893	0.175058	0.419893	0.353153	-0.19558	0.133658	0.143523	0.0821682	0.0240104	-0.113339	0.196603	0.235474	0.149637	-0.0508076	0.115776	-0.286243	0.0493984	0.198234	-0.169712	-0.233224	-0.110737	-0.0450825	0.258449	-0.0703555	0.596664	0.300312	0.0588209	0.0788461	-0.00212815	0.0191656	-0.0378803	0.404066	0.456604	-0.0948762	-0.194481	0.258206	0.502957	0
0.0329395	-0.00961453	-0.159048	-0.190452	-0.190315	-0.461118	-0.058033	-0.112707	-0.11902	-0.00958649	-0.186977	-0.190925	-0.283526	0.0726398	-0.0182727	-0.290724	-0.0189051	0.215132	0.188464	-0.0773243	-0.143514	0.303418	-0.0933705	-0.0246177	-0.053414	0.469848	0.085619	0.106949	-0.136734	-0.279845	0.036544	0.0102479	0.0265276	0.0674955	0.0449283	0.0238007	0.171875	0.381753	0.112908	0
0.47478	0.202432	0.428269	0.344035	0.271149	-0.00016925	0.556543	0.122831	0.315566	0.0972783	0.377504	0.316356	-0.0533052	0.377266	-0.242473	0.496336	-0.328068	0.0400595	0.245632	-0.314115	-0.477861	-0.0493012	-0.0952107	0.34863	-0.558403	0.358494	0.206224	0.264181	0.362674	-0.177781	0.58798	0.444254	0.258239	0.0905764	0.068059	-0.0705058	0.209073	0.0528593	0.231696	-0.00940646	0
0.399901	0.0957553	0.383411	0.341234	0.165418	0.125317	0.397608	0.57454	-0.0174883	0.0043967	-0.157015	0.106073	-0.047	-0.0144095	0.131334	0.419078	0.335382	0.0697383	0.401322	0.0964607	0.0377035	-0.0590298	0.106953	0.12052	-0.339734	0.246545	0.145516	-0.388871	-0.198905	0.0169816	0.475637	0.0172405	0.238026	0.289547	-0.0260496	0.301754	0.267387	0.0637501	0.129372	-0.108452	0.24473	0
-0.043237	0.320499	0.0787445	-0.148527	-0.323895	-0.254576	0.0634022	0.0579636	0.0563677	0.104959	-0.292261	-0.147324	0.0919757	-6.27241e-05	0.105631	-0.0292728	0.569611	0.521231	0.207854	0.206124	0.610892	0.43675	0.649984	0.104295	-0.0655243	-0.084748	0.123188	-0.24847	-0.311294	0.183569	0.386328	-0.297836	0.154742	0.566624	-0.0625225	0.292411	0.193972	0.326037	-0.131556	0.0164644	-0.0907461	0.456147	0
0.589425	0.192671	0.371555	0.400864	0.184251	0.332136	0.452885	0.0690165	0.469142	0.273422	0.038107	0.360802	-0.0533667	0.490329	-0.0424937	0.127489	-0.204828	-0.0241133	0.034643	-0.418344	-0.214396	-0.0246258	0.0420571	0.263759	-0.0598855	0.400309	-0.0350268	-0.0136965	0.15836	0.190343	0.480994	0.33767	0.0741601	0.288549	0.196328	-0.0802574	0.0180535	0.211345	0.317448	0.241469	0.206324	0.0493962	-0.206854	0
-0.356024	-0.0055229	-0.280478	-0.321424	-0.285566	-0.66496	-0.317427	-0.078954	-0.340623	-0.276122	-0.0939002	-0.327987	-0.276865	-0.290677	-0.118045	-0.187139	0.0712187	0.3046	0.283265	0.169696	0.246739	0.35001	0.274155	-0.364178	0.077926	0.204078	0.0897106	0.27498	-0.200195	-0.332109	-0.222829	-0.170472	0.385944	0.118423	0.0490199	-0.0212507	0.185397	0.484834	-0.0574009	0.502909	-0.233024	-0.0128858	0.323752	-0.271674	0
0.564755	0.418537	0.24794	0.506337	0.334375	-0.0830315	0.19482	0.12005	0.29946	0.250408	0.0857989	0.34196	0.139894	0.419339	0.00185657	0.101144	-0.328711	0.112344	0.0856764	-0.207269	-0.27078	0.105225	0.00992044	0.49511	-0.103217	0.485617	0.189232	0.129039	0.292589	-0.0332713	0.194321	0.168011	0.0377129	0.163781	0.15668	-0.134469	0.0690869	0.155316	0.467291	0.295844	0.443261	-0.0937653	-0.262658	0.564389	-0.237348	0
0.0102481	0.163136	0.0455353	0.104567	-0.0673103	0.075078	0.361842	-0.0986978	0.0580584	-0.00754356	0.00819123	0.0886131	-0.00641242	-0.0112702	-0.0887211	0.200149	0.245424	0.103196	-0.01885	-0.228714	-0.19756	-0.0641929	-0.0793609	0.323127	-0.369917	0.0727972	0.0876619	-0.289666	-0.191891	0.150516	0.399417	0.0122909	-0.0601895	-0.036621	-0.143635	0.13431	0.322884	-0.0988344	0.0129196	-0.150267	0.194348	0.123345	0.118578	0.296682	-0.31484	0.0771639	0
0.245988	0.0854749	0.250529	0.123068	0.050688	-0.143591	0.0334817	-0.17155	0.221794	0.085499	-0.0646609	0.0954726	0.0689983	0.276191	-0.0771152	0.111003	-0.32283	0.292464	0.0889124	-0.109027	-0.0848306	0.190296	0.0963266	0.157438	0.0693468	0.594693	0.192468	0.426784	0.136117	-0.216042	0.202042	0.170923	0.389901	0.166693	0.066216	-0.0350418	0.15717	0.378712	0.380771	0.506866	0.225677	-0.188722	-0.0640902	0.478216	0.213863	0.545957	-0.103452	0
0.47237	-0.0252605	0.359584	0.327357	0.364342	0.271234	0.641511	0.262062	0.164013	0.195215	-0.137858	0.276178	0.105879	0.0217909	0.0616102	0.387582	-0.248828	-0.156199	0.294191	-0.260545	-0.321379	-0.358207	-0.0135045	-0.113749	-0.316128	0.334408	0.075853	-0.157774	0.0296012	0.298218	0.291973	0.123407	0.398745	0.119177	0.2061	-0.126126	0.184235	0.0214881	0.312724	-0.123915	0.261181	0.415154	-0.0877151	0.466839	-0.218416	0.135207	0.381028	0.0579001	0
-0.00675855	-0.0468506	0.246694	-0.0392591	-0.350509	0.147532	0.205294	0.0784077	0.0354007	-0.0468225	-0.428645	-0.0351866	0.122399	-0.0505492	0.040916	-0.0206902	0.244355	0.507203	0.26987	-0.017236	0.0225074	0.180086	0.269022	0.247286	-0.2022	0.0581088	0.048383	-0.162859	0.0122313	0.0125863	0.463619	-0.122908	-0.0107084	0.034914	0.00769225	0.208152	0.247019	-0.0264308	-0.133045	-0.10051	0.192387	0.328608	0.454443	0.00681436	-0.159374	0.0545062	0.244436	-0.0506433	0.0310813	0
-0.146136	0.0384453	-0.00373462	-0.129762	-0.201545	-0.0675099	-0.167903	-0.238639	-0.0543915	-0.365277	-0.163223	-0.269567	-0.169192	0.0347467	-0.27307	-0.0126261	-0.11214	-0.026275	-0.325273	0.200571	-0.133136	-0.171247	-0.0287422	0.18709	0.108801	-0.171925	0.306943	0.440198	-0.208601	-0.379788	0.168681	-0.0910866	0.158746	0.188578	-0.179115	-0.00346921	0.104949	0.0588651	-0.197451	-0.0950472	-0.0916379	-0.113515	0.087058	-0.182518	0.182551	-0.23266	-0.247249	0.209625	-0.290949	-0.141592
0.0120855	-0.0141815	0.108388	0.0559194	0.023108	-0.252063	0.149362	0.0815433	-0.0987078	-0.231472	-0.116907	-0.00251754	-0.188576	-0.0178801	-0.284144	0.0291159	-0.580436	-0.379122	-0.105259	-0.0890086	-0.547904	-0.339995	-0.0730585	-0.102698	-0.153638	-0.0122956	0.081052	0.362639	0.0449003	-0.209548	-0.237729	0.00568094	0.249504	0.20061	0.287533	-0.20665	0.044012	0.203779	0.0834616	-0.0383075	0.132575	-0.106719	-0.343851	0.00994988	0.121613	0.0576417	-0.185855	0.140377	0.172037	-0.080198
-0.0851869	-0.079185	-0.0372603	-0.0575007	-0.149349	0.317724	0.203453	0.0136751	-0.0912697	-0.163258	-0.0554319	-0.0666879	-0.216128	-0.144253	0.00947735	0.0306349	0.480122	0.0256426	-0.00635865	0.163692	-0.0893318	-0.214831	-0.148821	0.245446	-0.26556	-0.239057	0.0101685	-0.469009	-0.255537	0.189715	0.572184	0.102832	-0.221471	-0.210017	-0.222699	0.527804	-0.095625	-0.416394	-0.32985	-0.239686	0.109362	0.552524	0.266845	-0.134927	-0.221356	-0.367406	0.260466	-0.453067	0.145554	0.254429
0.228526	0.418778	0.0447798	0.403612	0.320215	-0.216577	0.110471	0.300241	0.138921	0.0770527	0.164661	0.172462	-0.00733584	0.284171	-0.17427	-0.0762009	-0.391087	-0.258075	-0.0196894	-0.324724	-0.382881	-0.148639	0.0887827	0.236114	0.142963	-0.0269316	-0.00449532	0.108153	0.131888	-0.048228	0.0148042	0.2496	-0.0611129	0.433923	-0.0492551	-0.252865	-0.0237551	0.123775	0.192377	-0.151275	0.193636	-0.212097	-0.198896	0.11787	-0.163939	0.261399	-0.125298	-0.0122039	-0.110829	-0.19782
-0.00736971	-0.076025	-0.214918	-0.0707883	0.126632	-0.487964	-0.122656	-0.0817974	-0.0150825	0.0776946	0.305514	-0.139542	-0.191194	-0.00287686	-0.215216	-0.158383	-0.143749	-0.141531	-0.0104566	-0.436265	-0.405584	0.177501	-0.138403	-0.0920998	-0.233369	-0.0404818	-0.317579	-0.156087	-0.012723	-0.117015	-0.350238	0.0914761	-0.203795	-0.199599	-0.0314313	-0.297261	0.141363	0.0212416	0.184427	0.0694412	0.21139	-0.0943306	-0.352103	-0.0512045	0.0735328	-0.00685423	-0.0136998	-0.0865519	0.0536253	-0.375015
-0.0756096	-0.0707831	-0.0196594	0.0250985	0.0598101	0.103731	0.0656184	0.031276	-0.261836	-0.070753	-0.142792	0.0341846	-0.235323	-0.308922	0.202695	0.246943	0.253377	-0.0547513	0.111904	-0.135755	-0.199267	-0.316215	-0.0572185	0.00751744	-0.387524	0.0250643	0.0185704	-0.506602	-0.274732	-0.00830641	0.27473	-0.0448657	0.0586627	-0.210814	-0.0261893	0.268852	0.101576	-0.315957	-0.0550024	-0.249683	-0.0154564	0.477487	0.0808526	0.0675141	-0.0726597	-0.185878	0.296464	-0.08131	0.540641	0.053904
0.279512	0.0881193	0.163067	0.348187	0.354955	0.0245463	0.324336	0.334981	0.161837	0.282664	0.0852333	0.484664	-0.0198908	0.244841	-0.0177414	0.131521	-0.304746	-0.39623	-0.0204206	-0.609546	-0.454554	-0.173017	-0.0928392	-0.0241454	-0.0528237	-0.0201559	-0.326475	-0.115723	-0.0431018	-0.0550415	0.272158	0.375546	-0.0736678	0.174009	-0.06181	-0.300891	-0.0244862	-0.112313	-0.0906231	-0.175654	0.093594	-0.00681598	-0.206561	0.342742	-0.288045	0.087501	0.0615201	-0.012935	0.251536	-0.222199
0.316928	0.0372072	0.310425	0.191831	0.29835	0.388967	0.158794	0.178124	0.18318	0.0372313	-0.127409	0.134949	-0.0630544	0.0879835	0.123182	0.151996	-0.321469	0.0673125	0.13658	-0.37721	-0.438044	-0.199793	0.0480589	0.203646	0.0114256	0.239807	-0.0447145	-0.0233842	0.0878488	-0.0908269	0.360849	0.210005	0.0801618	0.0258355	0.111648	-0.0977898	0.38275	-0.119528	0.0671193	-0.0713285	0.0807394	0.162681	-0.228319	0.361788	-0.146457	0.139282	-0.0692856	0.237506	0.349817	0.118507
-0.403874	-0.31324	0.0908274	-0.270461	-0.418716	-0.0552741	0.00193684	-0.115383	-0.172247	-0.0950507	-0.383092	-0.29741	0.0641493	-0.198749	-0.00552457	-0.380349	0.209732	-0.161152	-0.041	0.220514	-0.0890934	-0.276845	-0.00879916	-0.0384385	-0.0902111	-0.366464	-0.0902082	-0.1812	-0.164558	0.107149	-0.0908277	-0.196438	-0.141878	-0.14181	0.02223	0.527697	-0.186434	-0.226368	-0.316301	-0.253117	-0.272045	0.0541928	0.164692	-0.154541	-0.193739	-0.356204	0.202074	-0.350703	0.0298436	0.0817387
-0.214281	-0.371365	0.122687	-0.214728	-0.293057	0.210937	0.190657	-0.23076	-0.116481	-0.283613	-0.0813334	-0.181769	-0.246375	-0.0891792	-0.36594	0.150662	-0.258671	-0.28169	-0.324359	-0.0687097	-0.320925	-0.163369	-0.440996	0.0522143	-0.397287	-0.251197	0.0688544	0.285809	-0.291183	-0.352405	0.289208	0.168741	0.194482	-0.154943	-0.073571	0.110237	-0.125752	-0.0264081	-0.281999	-0.188224	0.16855	0.1008	-0.0995835	-0.259107	-0.0951472	-0.319556	-0.0542275	-0.0310261	-0.0374792	0.0986008
-0.0584381	-0.242029	0.161666	-0.141343	-0.0383095	0.00299641	0.0388381	-0.0668436	-0.0121076	0.0908554	-0.210646	-0.063935	-0.145897	-0.0792976	0.0121675	0.039696	-0.419401	-0.142782	0.00369575	-0.378577	-0.616434	-0.130082	-0.227561	0.0779715	-0.425112	0.0787293	-0.158556	0.138491	0.0624779	-0.229423	0.0317033	0.0214237	-0.0394568	-0.196702	0.165272	-0.12244	0.246302	-0.0551792	-0.0551079	-0.00697959	0.244277	-0.0828799	-0.368707	0.0462374	-0.150602	0.00699791	-0.096489	0.190456	0.14294	-0.0442156
-0.0757687	0.190031	-0.0161327	-0.0902513	-0.0303295	-0.246865	-0.18278	0.0348027	-0.224374	-0.137905	-0.18058	-0.205765	-0.186549	0.0223486	0.19491	-0.0491092	0.222181	-0.126596	-0.253281	0.0956281	-0.061866	-0.187365	0.0387075	0.0941077	-0.0693529	-0.111307	0.0334088	-0.146297	-0.148186	0.00378652	-0.123714	-0.333775	-0.108607	0.178659	0.0805901	0.167929	0.0937912	-0.0618537	-0.040164	-0.00762909	-0.146049	0.0596433	0.0713013	-0.025979	0.0261244	0.0183713	-0.174277	0.110981	-0.151385	-0.0495196
0.497548	0.0745167	0.337883	0.465873	0.305883	-0.0591999	0.355992	0.0880847	0.404241	0.0528795	0.064172	0.369165	0.00805764	0.404241	-0.115413	0.143278	-0.354103	0.204876	0.394395	-0.500038	-0.67876	-0.0431977	-0.0498244	0.205964	-0.31436	0.355078	0.130457	0.313729	0.711234	-0.183375	0.376025	0.228516	0.286965	0.0653008	0.403285	-0.50209	0.416438	0.202371	0.380692	0.0996014	0.591227	-0.069483	-0.451123	0.605165	-0.0787709	0.536832	0.226937	0.257657	0.547194	0.0296325
0.161174	0.216364	-0.131024	-0.0480803	-0.161825	-0.0899379	-0.0204949	-0.0892779	-0.077243	-0.259169	-0.137865	0.0386332	0.0271546	0.0338051	-0.167856	-0.27284	0.13372	0.141973	0.109972	0.0601603	0.197469	-0.0383297	0.13391	0.0100613	0.272624	0.0012994	0.0144958	-0.418734	-0.183243	-0.0135419	-0.028218	-0.126064	-0.236688	-0.0117521	-0.349522	0.050612	-0.0865137	-0.222658	0.0419168	-0.040966	-0.366234	-0.0595519	0.165892	0.0692237	-0.0633066	0.0114024	-0.118441	-0.0862388	-0.0824263	-0.087511
-0.0382184	0.231516	-0.171712	0.00214529	-0.193437	-0.231316	0.00575227	0.0792413	0.0362343	0.231538	-0.0995203	-0.0201566	-0.189405	-0.0355192	0.0559459	-0.135734	0.563818	0.358782	0.242311	-0.0709049	0.240562	0.338449	0.415212	0.219727	-0.232626	-0.0934095	-0.0302458	-0.527794	-0.139856	0.323342	0.27749	-0.175406	-0.360418	0.132365	-0.0750056	0.110061	0.0417101	-0.0114008	-0.0113295	-0.0712838	0.0769692	0.400975	0.500559	0.00764796	-0.0375303	-0.0394966	0.231073	-0.319152	0.0319149	0.337774
-0.0357803	-0.350297	-0.13203	-0.556704	-0.393641	0.255105	0.269293	-0.0218431	-0.378602	-0.519536	-0.59639	-0.590751	-0.200982	-0.317898	-0.253003	-0.489126	-0.137787	-0.321817	-0.021493	0.115172	-0.303538	-0.324622	-0.444011	-0.16681	-0.179158	-0.506993	0.00690154	-0.147684	-0.346243	-0.247489	-0.250983	-0.11641	-0.158777	-0.0691455	-0.0935667	0.149419	0.0206581	-0.042087	-0.352099	-0.137135	-0.243407	0.0799152	0.0947833	-0.400356	-0.110029	-0.573212	-0.204114	-0.537392	-0.0372307	0.0647684
0.707402	0.120242	0.427105	0.408593	0.298557	0.0193537	0.643031	0.399151	0.278498	0.00934213	0.123496	0.233958	-0.194852	0.349164	-0.27471	0.320792	-0.371261	-0.130666	0.350519	-0.228439	-0.414851	-0.0504085	-0.149138	0.107085	-0.11569	0.632738	0.197824	0.304376	0.0667442	-0.119871	0.559343	0.481268	0.379763	0.338771	0.101561	-0.125086	0.250524	0.372187	0.242839	0.401132	0.478667	0.281126	-0.139514	0.384471	0.200439	0.228624	0.0226556	0.252318	0.40242	-0.0240401
0.443591	0.117115	0.465516	0.305905	0.189428	0.379383	0.612659	0.169454	0.395523	0.197397	0.117746	0.205709	-0.188064	0.354892	-0.353371	0.172505	-0.347918	-0.187902	0.0402902	-0.319357	-0.293294	-0.018508	-0.0316536	0.186661	-0.0528265	0.366834	-0.0284383	0.182038	0.0114522	0.106751	0.471195	0.638264	0.163476	0.292784	0.111294	0.01821	-0.0576575	0.216521	0.0667648	0.14608	0.326319	0.0552977	-0.106702	0.496129	-0.121865	0.217932	0.124189	0.220521	0.316201	0.0129322
-0.0504686	0.0139704	-0.0182765	-0.14986	-0.041184	-0.28533	-0.0362354	-0.0697181	-0.0943779	0.106438	-0.155504	0.0248013	-0.250054	-0.0821722	0.100841	-0.0516905	0.04961	0.427925	0.50906	-0.131554	0.00041543	0.1294	0.208806	-0.0934767	-0.20523	0.444676	0.213408	0.0380902	0.0688322	-0.291981	0.267321	0.114167	0.149369	0.0950428	0.0784623	0.0634082	0.280342	0.179492	-0.0579824	0.328389	0.15604	0.0252527	0.229951	0.0618205	0.409668	0.112854	-0.108592	0.215268	-0.0100728	0.0703122
0.238344	-0.031698	0.405078	0.12288	-0.0260531	0.0830469	0.379649	0.00350317	0.322333	0.290507	0.0679124	0.139209	-0.0298884	0.277997	-0.329769	0.0401685	-0.365758	0.000114507	-0.0328884	-0.322357	-0.259046	0.329663	-0.177408	0.280599	-0.219957	0.406491	-0.0873568	0.410246	0.0612828	-0.0667608	0.253738	0.456375	0.209954	0.226148	0.0786242	-0.0935346	0.0343982	0.495226	0.260409	0.309919	0.491814	-0.123689	-0.10654	0.255846	-0.0970417	0.331132	0.157528	0.345741	0.0155068	0.168834
-0.0863285	-0.0166528	-0.147069	-0.194765	-0.249295	-0.59414	0.0114444	0.270595	-0.256008	-0.0949258	-0.494772	-0.314868	-0.283177	-0.221158	-0.00629347	-0.331849	-0.00431689	0.0870643	0.400373	0.0603058	-0.0934993	-0.0662233	0.150805	-0.190405	-0.100986	0.0830885	0.246947	-0.0853167	-0.105737	-0.131321	-0.255397	-0.430279	-0.225638	0.128582	0.03789	-0.322016	0.523796	0.00376699	0.00383837	0.0519666	-0.0356579	0.164451	0.0978154	-0.232717	0.125003	-0.10969	-0.0326306	-0.275557	0.112378	0.117992
0.0982753	-0.0369629	0.267584	-0.00228917	-0.0739387	0.301821	0.347699	0.341493	-0.127132	-0.185463	-0.151901	-0.0261321	-0.292918	-0.114927	0.0499078	0.328827	0.0333586	0.0674076	0.367233	-0.19335	-0.175962	-0.0120614	-0.0252069	0.0244426	-0.332511	0.154098	0.0641506	-0.0832406	-0.122192	-0.246559	0.496501	0.181476	0.157929	0.109035	0.111743	0.201476	0.400957	0.11038	-0.169713	0.0519604	0.274312	0.583913	0.264716	-0.00729156	0.156205	-0.200227	0.124639	-0.0340216	0.221929	0.416273
0.317465	0.0252728	0.302071	0.181237	0.187357	0.268703	0.325214	0.271682	0.087681	0.0252968	-0.142924	0.124208	-0.237679	0.0772425	0.111248	0.152712	-0.34198	-0.133546	0.125839	-0.397498	-0.554739	-0.215308	-0.141609	0.194098	-0.273007	0.240483	0.0366152	0.0663763	-0.00963655	-0.106943	0.361277	0.116741	0.161405	0.112511	0.299154	-0.113305	0.375589	0.0983502	0.0551849	0.1345	0.186409	0.25755	-0.2459	0.354628	-0.0011452	0.128541	0.0145012	0.131453	0.428895	0.106573
0.111084	-0.177607	0.331732	0.204893	0.224223	0.259952	0.278612	0.201395	0.140041	0.0783125	0.165921	0.173582	0.0698823	0.137151	-0.172451	0.19153	-0.519184	-0.436233	-0.0182896	-0.511706	-0.564507	-0.230341	-0.247531	-0.0220144	-0.197893	-0.064914	-0.367667	0.109552	0.214226	-0.15471	0.200332	0.488308	0.117835	-0.0360607	-0.0477153	-0.0580171	-0.195143	-0.0982181	-0.0765284	-0.360798	0.309848	-0.00862032	-0.396651	0.0299764	-0.313999	-0.107043	-0.217254	-0.102836	0.0542433	-0.19614
-0.0401224	-0.0240671	-0.0761801	-0.0196147	0.00154802	-0.0281287	0.0156274	-0.235121	-0.0361519	-0.200259	0.483909	0.25027	-0.330022	0.0603473	-0.371491	-0.0225964	-0.288462	-0.193644	-0.138174	-0.560596	-0.326475	0.00466542	-0.0977113	-0.129327	-0.314854	-0.216286	-0.404679	-0.126662	0.123128	-0.2816	-0.0132005	0.412141	0.00866884	-0.158907	0.118589	-0.0918495	-0.308134	-0.0299761	-0.10111	-0.192585	0.161663	-0.139091	-0.329507	0.195678	0.0580019	0.0563699	-0.058192	-0.129441	-0.0410472	-0.130713
0.146186	-0.0221103	0.0445253	0.131351	0.236293	0.0511249	0.220757	0.213466	0.152111	0.37344	0.0722653	0.0876031	-0.302269	0.149221	-0.0323305	0.119204	-0.0316039	-0.104961	0.179092	-0.527287	-0.160695	0.198641	-0.00945001	-0.0371134	-0.168182	-0.0363886	-0.241164	-0.131933	-0.152353	-0.183651	0.379457	0.276235	-0.190546	0.0565617	-0.185231	-0.320343	0.0625243	-0.126902	-0.208805	-0.0726772	0.233847	0.213346	0.120614	-0.0741366	-0.128448	-0.135727	-0.165887	-0.13152	0.052729	-0.114568
0.480164	0.255349	0.168503	0.240519	0.167057	0.0870205	0.0544253	0.0552367	0.224166	-0.116947	-0.286756	0.0427843	0.423456	0.20618	-0.0283145	-0.0278178	0.0404946	0.294836	0.109856	0.125901	-0.107844	-0.160794	0.190831	0.244632	0.407786	0.248363	0.133067	-0.0147239	0.15706	0.103595	0.155409	-0.15947	0.149373	0.344959	-0.241211	-0.157463	0.31995	0.078702	0.373857	-0.0686612	-0.157721	-0.095385	0.0716569	0.296368	-0.165122	0.194381	0.110953	0.197293	0.149777	0.187719
-0.367768	-0.186737	-0.366138	-0.337858	-0.19253	-0.340765	-0.230164	0.0722667	-0.434552	-0.100644	-0.300308	-0.256613	0.155998	-0.369492	0.0779773	-0.363107	0.321898	-0.091908	0.149466	-0.0335374	0.179382	-0.0676468	1.34993e-05	-0.46808	0.0807462	-0.310645	-0.264027	-0.491553	-0.272634	0.216575	-0.346523	-0.302415	-0.162069	-0.0597978	-0.264679	0.0176776	-0.20688	-0.152724	-0.183372	-0.301353	-0.578466	-0.0985083	0.1816	-0.525475	0.0755196	-0.503056	-0.334987	-0.590057	-0.19457	-0.250834
-0.338349	0.0738542	-0.413365	-0.196433	-0.0723964	-0.313434	-0.348758	-0.20291	-0.375435	-0.155932	0.0363198	-0.0649783	0.092095	-0.310375	-0.0614375	-0.327805	0.0104502	-0.152288	-0.111407	-0.171786	-0.0636602	-0.269959	-0.139383	-0.0978978	-0.133671	-0.272328	-0.142747	-0.61149	-0.295037	-0.0526609	-0.31407	-0.182638	-0.131302	-0.13417	-0.399384	0.0389952	-0.253905	-0.237229	0.0925529	-0.459128	-0.408049	-0.256555	-0.0981287	-0.466358	-0.112405	-0.27537	-0.199631	-0.52149	-0.23661	-0.428591
-0.113993	-0.027123	0.0401392	-0.336906	-0.323384	0.19825	0.119902	-0.360478	0.148352	0.0724122	-0.303819	-0.212811	0.22955	-0.0308216	-0.235196	-0.215869	0.13774	0.306201	-0.0384013	-0.21022	-0.0614434	0.292475	0.281352	0.159035	-0.0752996	-0.211728	-0.248057	-0.138199	-0.158619	0.241359	0.361396	0.0861936	-0.0938961	0.0521756	-0.0820384	0.225414	-0.042467	0.119135	-0.215071	-0.0783165	-0.130946	-0.21704	0.452442	0.024076	-0.134714	-0.141366	0.151386	-0.0309158	-0.0476347	0.253195
-0.340083	-0.196693	-0.268672	-0.239204	-0.286305	-0.672786	-0.0829148	0.147409	-0.277524	0.0439489	-0.302484	-0.261901	0.0502293	-0.235126	0.0523786	-0.264694	0.241566	0.0646438	0.120205	0.027559	-0.12547	0.149027	-0.102019	-0.133635	-0.207058	-0.142489	-0.119099	-0.123062	-0.200935	-0.0697828	-0.0587716	-0.306965	-0.25438	-0.074172	-0.262151	-0.0882492	0.191178	-0.0421927	-0.190333	0.0120319	0.116342	0.0775595	0.299136	-0.51163	0.0457853	-0.312804	0.0260415	-0.307627	-0.20661	0.0753042
-0.0736045	0.17737	-0.0319592	0.0283123	-0.238237	-0.283475	-0.201772	-0.177229	0.0740715	-0.156896	-0.279571	-0.143598	0.0871143	0.00652209	-0.0673703	-0.267019	0.112391	0.295741	-0.0919901	0.169524	0.0979792	0.118697	0.518903	0.0798638	0.329275	-0.130201	0.0159996	0.126784	-0.0894063	0.0858507	0.172989	-0.279995	0.133344	0.258412	-0.0287601	-0.0373388	0.0795473	0.140544	-0.0575732	-0.0250383	-0.349657	-0.147467	0.377061	0.0454852	0.305582	-0.0880876	-0.10294	0.187045	-0.090334	0.0416041
0.370308	0.363633	-0.179981	0.0657646	0.279904	-0.170246	-0.100673	0.114678	-0.136132	-0.0647891	-0.383295	-0.107638	0.292207	-0.0540384	0.305831	0.0581091	0.38636	0.412658	0.317404	0.269944	0.0293058	-0.145635	0.232292	0.0933646	0.231269	0.310331	0.403635	-0.186515	-0.0519018	0.0721749	0.132123	-0.437487	0.0784102	0.387235	-0.255623	-0.0882803	0.561596	0.149282	0.310133	0.186503	-0.192578	0.135061	0.528219	-0.0223943	0.196573	0.0344718	-0.0247359	0.123556	0.145499	0.0607827
0.200008	0.249174	-0.0291595	-0.0323346	-0.150576	-0.262138	-0.0271432	-0.0702486	0.0791522	-0.0809343	-0.0583621	0.139814	0.201795	0.109756	-0.0106649	-0.310666	0.215776	0.369787	0.231654	-0.0433467	0.204481	0.171069	0.240093	0.124149	0.115819	0.121626	-0.0995814	-0.547845	-0.040147	0.0989599	-0.0389071	-0.140032	-0.150108	-0.0154933	-0.241618	0.181322	0.0208105	-0.0762891	0.166855	0.113284	-0.234295	-0.0530808	0.277644	0.0887881	0.0148151	0.138544	0.0055197	0.0327292	-0.0947894	0.074274
-0.0774665	-0.0301681	-0.134361	-0.206728	-0.265971	-0.285441	-0.135119	-0.00626443	-0.114394	0.0844389	-0.39005	0.172095	0.0114742	-0.111611	-0.0720045	-0.2827	-0.0938113	0.00983066	-0.0052976	-0.370599	-0.00260198	0.261074	0.00292726	-0.0525262	-0.183403	-0.101841	-0.2548	-0.263018	-0.189127	-0.0779588	-0.226263	-0.354736	-0.299627	-0.038495	-0.117728	-0.422302	0.158848	0.0112482	0.089818	-0.126295	-0.253823	-0.112791	0.0479404	-0.161016	-0.201527	-0.0190834	-0.107938	-0.190131	-0.0894885	0.0413296
0.380481	-0.0877247	0.152996	0.23629	0.254414	-0.100434	0.204642	0.236674	0.0750817	0.0960922	-0.140898	0.386601	-0.0124986	0.0683807	0.192267	0.0426466	-0.317205	0.161419	0.392844	-0.209582	-0.172667	-0.40267	-0.235906	-0.095705	-0.246308	0.687363	0.28552	-0.196207	0.142628	-0.195293	0.0253343	-0.159851	0.235354	-0.0280082	-0.0375063	-0.439914	0.405217	-0.251452	0.293281	-0.0151267	0.143608	0.126799	-0.359765	0.109564	-0.057745	0.165028	-0.145467	-0.0068863	0.42687	-0.229744
0.341741	0.02985	0.335843	0.271689	0.0788139	0.100633	0.198163	-0.0360215	0.505778	0.253751	0.18537	0.40965	0.0971242	0.457599	-0.0307415	-0.0251738	-0.311805	0.2139	0.0259295	-0.296225	0.133191	-0.0179599	0.115329	0.167316	0.106597	0.0840914	-0.0300504	0.160725	0.366339	-0.0208737	0.276286	0.112229	0.0693984	0.00963944	0.0943418	-0.33176	-0.135844	-0.226269	-0.0242858	-0.166019	0.170579	-0.229531	-0.152006	0.373255	-0.298411	0.35597	-0.140043	0.195513	0.00580674	-0.0133935
0.0545513	0.000467299	0.0592938	0.0263294	0.05759	-0.0679623	0.155942	0.0260088	0.145018	0.301168	0.00307409	0.108277	-0.290345	0.16004	-0.15078	-0.0691338	-0.271234	-0.315911	-0.135026	-0.494139	-0.128753	0.0357011	0.00409735	-0.11528	-0.207127	-0.125147	-0.312918	-0.183205	-0.178001	-0.139252	0.172462	0.229	0.0352337	0.350738	0.0207815	-0.312439	-0.219682	0.184278	0.0310703	-0.161685	-0.0134564	-0.13458	-0.0729433	0.0572147	-0.203984	-0.000151213	-0.246082	-0.107211	-0.0234803	-0.0761549
0.0720278	0.107865	-0.0244076	-0.0965194	-0.151782	-0.126451	0.308757	-0.203342	0.147973	0.0122385	-0.145378	-0.0602087	-0.0520112	0.162103	-0.395617	-0.0136142	-0.232198	-0.337521	-0.198987	-0.326235	0.0993049	-0.15845	0.0244399	-0.24072	-0.0787797	-0.162566	-0.0769054	-0.155088	-0.161252	0.0743889	-0.142562	-0.211957	-0.225574	-0.0326665	-0.0906908	-0.48743	-0.160905	-0.230648	-0.0647864	-0.364205	-0.279439	-0.409611	-0.123446	0.27457	-0.376813	0.0209423	0.132581	-0.178589	0.220314	-0.312368
-0.00675855	-0.0468506	0.246694	-0.0392591	-0.350509	0.147532	0.205294	0.0784077	0.0354007	-0.0468225	-0.428645	-0.0351866	0.122399	-0.0505492	0.040916	-0.0206902	0.244355	0.507203	0.26987	-0.017236	0.0225074	0.180086	0.269022	0.247286	-0.2022	0.0581088	0.048383	-0.162859	0.0122313	0.0125863	0.463619	-0.122908	-0.0107084	0.034914	0.00769225	0.208152	0.247019	-0.0264308	-0.133045	-0.10051	0.192387	0.328608	0.454443	0.00681436	-0.159374	0.0545062	0.244436	-0.0506433	0.0310813	1
0.078203	-0.198383	0.0996934	-0.00877477	0.182646	0.245349	0.148324	-0.124058	0.0984639	-0.278447	0.0561876	0.132005	-0.102251	0.0268434	-0.267229	0.158649	-0.360428	0.0673237	0.2129	-0.23305	-0.380617	-0.089553	-0.183914	-0.13436	0.032822	0.310134	-0.0289321	0.172784	0.0967713	-0.363277	0.326737	0.574016	0.248466	-0.156174	0.0163548	0.0124502	0.108855	-0.0177682	-0.0176968	0.0304314	0.164568	-0.0436377	-0.223026	0.0774133	0.105263	-0.045864	-0.144395	0.218514	0.0944324	-0.111861
-0.288239	-0.221064	-0.216827	-0.269594	0.0332002	-0.157909	-0.187904	-0.0889316	-0.294088	-0.373457	0.0392264	-0.206068	-0.0390961	-0.308991	-0.129715	-0.0391987	-0.148378	0.0236169	-0.0946256	-0.00612529	-0.152489	-0.186585	-0.204787	-0.240354	0.00572772	-0.230773	-0.313544	-0.342798	-0.145102	-0.324458	-0.27312	0.0335025	0.0403211	-0.285469	-0.206318	0.0509583	-0.0861674	-0.30596	-0.219415	-0.330181	-0.371119	-0.0589652	-0.177602	-0.447821	0.0896541	-0.340246	-0.268304	-0.334744	-0.22745	-0.18834
0.0142734	-0.0121417	0.23291	-0.161911	-0.364793	0.176896	0.107487	-0.00338628	0.135937	0.159504	-0.313115	-0.0854554	-0.163822	0.207489	0.0756248	-0.435172	-0.0270472	-0.172423	-0.209758	-0.140446	-0.0190656	-0.153115	0.0854251	0.233503	-0.0329218	-0.263959	-0.10029	-0.296065	-0.197832	0.128875	0.037289	-0.151791	-0.422085	0.0534586	0.233921	0.226697	-0.114393	-0.216001	-0.263214	-0.049637	-0.355822	-0.0765071	-0.00420742	0.29394	-0.398148	0.0730508	-0.0356273	-0.108479	-0.0326534	0.130011
0.0754494	-0.245679	0.0151747	-0.00877477	0.266285	0.0448434	0.0687036	-0.0170982	-0.0417579	-0.318919	0.00198772	0.0582524	-0.0762718	-0.09146	-0.155225	0.155896	-0.300379	0.0728357	0.366034	-0.104016	-0.407259	-0.213116	-0.230306	-0.263898	0.0519787	0.377101	0.0693798	0.0907101	0.102283	-0.394113	0.135694	0.397331	0.240333	-0.219131	-0.0545352	-0.0528145	0.256287	-0.105038	0.0726232	0.0427658	0.164568	0.054682	-0.2742	-0.07788	0.174692	-0.113863	-0.200028	0.130372	0.162866	-0.190937
-0.150884	0.0591703	-0.0816651	-0.128872	-0.204731	0.484389	0.0107519	-0.138575	-0.211443	-0.295683	-0.174379	-0.017055	0.136064	-0.253948	-0.0287164	0.177912	0.19013	0.173307	-0.0481884	0.0172549	0.0464232	-0.0876265	-0.0159876	0.133961	-0.14541	-0.190579	0.0598014	-0.133366	-0.219757	-0.0659495	0.49257	-0.0036347	0.00318384	-0.165002	-0.379644	0.201052	-0.0459921	-0.265564	-0.29407	-0.417342	0.038489	0.193515	0.364385	-0.177733	-0.106212	-0.331626	0.0327731	-0.230992	-0.0465322	0.204235
0.233227	-0.0106842	-0.0528641	0.129464	0.221284	-0.403401	0.0247751	0.0982641	-0.0265885	-0.0106561	-0.232005	0.170644	-0.237973	0.0599147	0.161852	0.0227224	-0.285702	-0.0803175	0.257106	0.146528	-0.201917	-0.318865	-0.252306	-0.112424	-0.0311727	0.487155	0.45073	0.205855	0.211288	-0.365997	0.0212662	-0.0704318	0.025458	0.0547704	-0.242984	-0.449669	0.321016	-0.102258	0.190558	0.163904	0.232275	-0.0124501	-0.312366	0.0266708	0.0620269	0.0743626	-0.316031	0.170321	0.133071	-0.421794
0.258546	0.182153	0.26202	0.133655	0.0664881	0.00839965	0.128373	-0.152877	0.31178	0.3468	-0.197135	0.191318	0.302884	0.215299	0.0229763	0.215382	-0.0809493	0.303955	0.103276	-0.270736	0.0242283	0.122825	0.1921	0.253751	-0.161158	0.284819	0.206832	0.148399	-0.00570841	-0.0275178	0.490104	-0.121187	0.142793	0.17962	-0.194775	-0.29675	0.253508	0.0642728	0.129751	-0.0987891	0.235087	-0.0715015	0.227164	0.141275	-0.210949	0.19565	0.0058721	0.287611	0.0722639	0.181139
0.258546	0.182153	0.26202	0.133655	0.0664881	0.00839965	0.128373	-0.152877	0.31178	0.3468	-0.197135	0.191318	0.302884	0.215299	0.0229763	0.215382	-0.0809493	0.303955	0.103276	-0.270736	0.0242283	0.122825	0.1921	0.253751	-0.161158	0.284819	0.206832	0.148399	-0.00570841	-0.0275178	0.490104	-0.121187	0.142793	0.17962	-0.194775	-0.29675	0.253508	0.0642728	0.129751	-0.0987891	0.235087	-0.0715015	0.227164	0.141275	-0.210949	0.19565	0.0058721	0.287611	0.0722639	0.181139
0.133878	0.309734	-0.0812108	0.132743	0.242541	-0.0968554	-0.0194837	-0.114556	0.0769317	-0.108754	0.181368	-0.0273669	-0.202672	0.190812	-0.226693	0.276973	0.113786	-0.018308	-0.12742	-0.182169	-0.0902273	0.191299	-0.0263706	0.15844	0.0423237	0.296148	0.131836	0.329724	-0.0454819	0.100685	0.264568	0.235624	0.14343	0.246287	-0.143892	-0.139846	0.0873231	0.269634	0.0559237	0.209702	0.122672	-0.213957	-0.102113	0.12935	0.27526	0.106915	-0.124549	0.339612	-0.191985	-0.291781
0.553877	0.315597	0.22638	0.306852	0.312815	-0.196877	0.0882777	0.0930999	0.363545	0.14208	0.136182	0.151223	-0.0413565	0.481266	-0.0304835	0.0766699	-0.263493	0.176855	0.152854	-0.154307	-0.220496	0.0782749	0.152006	0.218111	0.207194	0.554694	0.162282	0.301554	0.18848	-0.205148	0.273459	0.143756	0.188419	0.330742	0.0330113	-0.270115	0.305733	0.241464	0.268161	0.485736	0.213003	-0.128105	-0.128517	0.463123	0.264107	0.437037	-0.237801	0.625986	0.027714	-0.198594
0.331981	0.332404	0.23443	0.163022	0.027319	0.141147	0.109224	-0.00121507	0.219448	0.246833	0.084405	0.255975	0.142897	0.283235	0.077796	-0.0884098	-0.0434992	0.0107524	-0.114201	-0.422126	-0.0164601	0.100525	0.0873791	0.408353	-0.287895	-0.0898772	-0.280632	-0.492834	-0.0322622	0.115713	0.195735	0.00989195	-0.151828	0.0554127	0.140115	0.131911	-0.198694	-0.101473	0.0105206	0.0586489	-0.107351	0.0074595	0.0837753	0.295243	-0.318438	0.352959	-0.033239	-0.0137633	-0.0304822	0.0214129
0.0089968	-0.151533	0.0464735	-0.0755184	0.0392588	-0.0522998	0.0285146	-0.354391	0.131928	0.0787464	0.0263347	0.0136332	0.0788628	0.129038	-0.213686	0.0257183	-0.541763	0.104134	-0.0934182	-0.262224	-0.153608	0.178458	-0.212911	-0.0130339	0.0763256	0.39722	-0.0680596	0.300657	0.0610511	-0.302097	-0.0740307	0.23392	0.118269	-0.19826	-0.116888	-0.207738	-0.0912219	0.125469	0.266845	0.264699	0.078422	-0.457384	-0.446627	0.271812	-0.127499	0.413338	-0.097545	0.582574	-0.0917621	-0.170066
0.402308	0.0941457	0.383564	0.201451	0.154784	0.605318	0.226533	-0.0850541	0.431235	0.0941697	0.175039	0.197288	-0.0169159	0.480762	-0.00604302	0.120075	-0.0136791	0.124251	-0.206423	-0.254781	-0.21768	-0.0669925	0.011924	0.461483	0.057564	-0.0287174	-0.0984336	-0.0855342	0.0550298	-0.0402195	0.662564	0.453589	-0.0576674	0.082774	-0.0392667	0.25832	-0.0140799	-0.193696	-0.172006	-0.0251901	0.19138	0.0455086	0.0336981	0.440327	-0.359577	0.20162	-0.0231472	0.305245	-0.0238752	0.175446
0.0563149	0.302196	-0.00193687	0.0529093	-0.023029	0.137261	0.0689453	0.0535933	-0.0762228	0.0303361	-0.301493	0.0411409	-0.145443	0.0152438	0.296646	0.237583	0.553321	0.341683	0.124376	-0.00801084	0.214914	0.143925	0.13179	0.291479	-0.0907339	0.343554	0.227932	-0.258573	-0.260462	0.20066	0.564331	-0.12503	-0.0241763	0.209034	-0.106353	0.285112	0.199511	0.0770586	-0.0398273	0.230166	-0.0939538	0.281132	0.38168	0.265034	0.0936631	0.127378	0.208275	0.227977	0.00626679	0.317825
0.38205	0.180146	0.265899	0.227977	0.130976	0.165125	0.320846	-0.120028	0.345232	-0.114225	0.26104	0.0928432	0.060772	0.414012	-0.220069	0.427121	0.171394	0.210252	-0.0273999	-0.0862715	-0.0476916	0.106914	-0.00346131	0.266492	0.0368521	0.320946	0.0791119	0.100442	0.0429603	0.158292	0.57538	0.279978	0.223101	0.0618018	-0.177745	0.12576	-0.0314656	0.00429822	0.0043696	0.170936	0.217907	0.0172071	0.0120497	0.339253	0.0565895	0.186586	0.0545408	0.399558	-0.0366332	0.0152618
0.0123696	0.180436	-0.146972	-0.0710739	0.0392481	-0.26523	-0.246498	0.0135675	-0.120696	0.0853841	-0.27542	-0.0931276	-0.284267	-0.024782	0.171335	-0.121383	0.253066	0.314999	0.191231	-0.270156	-0.0285344	0.387827	0.0962117	0.168648	-0.0487598	0.434217	0.0913977	0.0117721	-0.136565	-0.055976	0.229379	0.00409173	-0.0686494	0.177903	-0.0502488	-0.0691317	0.456895	0.279842	0.115272	0.425346	0.0118855	0.000189296	0.130492	0.139558	0.310791	0.193933	-0.137542	0.400465	-0.125303	0.046626
0.216361	0.384797	-0.0319511	0.245942	0.314984	0.0869476	0.0252029	-0.159277	0.272895	0.154118	0.298408	0.163261	-0.268835	0.312893	-0.216852	0.0152428	-0.324917	-0.137473	-0.256399	-0.341693	-0.39985	0.0251973	0.0880478	0.376224	-0.00239727	-0.036315	0.018629	0.313593	0.127838	-0.0304895	0.250795	0.36833	-0.0404624	0.237303	0.151637	-0.198862	-0.0919485	0.150273	0.0254974	0.089219	0.251114	-0.359074	-0.259371	0.355068	-0.00389348	0.33551	-0.0911796	0.25414	-0.0237474	-0.248938
0.291753	0.0510645	0.197214	0.0242018	0.00908871	0.450277	0.388248	-0.113239	0.106787	0.209617	-0.223922	0.140328	0.257631	0.103896	-0.0188038	0.0863521	-0.0158366	-0.0074779	-0.126102	-0.307479	-0.193835	-0.00138378	-0.172263	0.197807	-0.274484	0.0467761	-0.188403	-0.285942	-0.119209	0.208138	0.344264	0.064872	0.00794135	0.118958	-0.0628724	0.0232696	-0.123906	0.0978131	0.0762661	-0.0591506	-0.0163531	0.00536655	0.179394	0.251699	-0.444841	0.136769	0.217666	-0.0319936	0.254223	0.21163
0.075605	-0.11936	0.0161217	0.0353857	-0.00491423	0.353526	0.0969269	-0.243019	0.0423974	0.0583297	-0.175682	0.0699656	0.135195	0.054603	-0.0298022	-0.0229378	0.0517938	-0.10802	-0.0491656	-0.278371	-0.145595	-0.00179683	-0.192818	0.0432985	-0.0576158	0.0157258	-0.32002	-0.13456	0.0327726	0.215101	0.294907	0.16094	-0.0900306	-0.166087	-0.183496	0.100206	-0.406677	-0.151598	-0.10829	-0.0913486	-0.14811	-0.210818	-0.131348	0.283917	-0.345826	0.0506257	-0.0653723	0.0545089	0.03779	-0.137894
-0.171248	0.0149146	-0.30638	-0.27501	-0.137355	-0.702196	-0.277457	0.218936	-0.318132	0.0980458	-0.348894	-0.30251	-0.422592	-0.203997	0.102681	-0.301813	0.10417	-0.0521589	0.184562	-0.0101492	0.103142	0.122921	0.109776	-0.252619	-0.0838254	-0.0992367	-0.0678223	-0.16077	-0.241544	-0.293415	-0.319962	-0.350474	-0.3815	0.0778092	-0.116651	-0.408711	0.336375	-0.0740996	-0.140226	0.083534	-0.114455	0.112465	0.138452	-0.384397	0.23512	-0.26325	-0.371635	-0.258396	-0.164744	-0.169829
0.192282	-0.0667711	0.194669	-0.0327833	-0.13243	-0.165807	0.242756	0.259389	0.00477883	0.207072	-0.141461	0.0353335	-0.234841	0.0893426	0.111373	-0.136607	-0.0724082	0.0499167	0.316477	-0.4181	-0.18253	0.138762	0.126628	-0.0817743	-0.373096	0.0188843	-0.262999	-0.372546	0.0793644	-0.112387	0.0677114	-0.0469087	-0.125309	0.104405	0.29144	-0.129729	0.194994	0.0712512	0.0497043	0.113426	0.165181	0.251996	0.0606481	0.166172	-0.157892	0.220547	0.00389121	-0.0705639	0.175944	0.313309
-0.112611	-0.103421	-0.0592932	-0.180257	-0.175788	-0.470151	-0.234573	0.0924779	-0.0330176	0.155527	-0.00230461	-0.0909241	-0.0935969	-0.0208119	0.156065	-0.369813	-0.0326651	0.276607	0.252606	-0.338648	0.0679118	0.431666	0.337162	-0.206876	0.0476863	-0.179726	-0.475008	-0.101787	0.206144	-0.171157	-0.289838	-0.23801	-0.160399	-0.141309	0.326201	-0.265048	0.0549467	0.00330651	-0.178659	0.158118	-0.137542	-0.121183	0.0924426	-0.0691396	0.286448	0.0685764	-0.325031	-0.0209061	-0.203178	0.125536
0.421553	0.206871	0.396955	0.14926	0.0732368	-0.00144857	0.332115	-0.058271	0.266988	-0.0669984	-0.057209	0.0351037	0.254907	0.328934	-0.25047	0.153753	-0.283994	0.049687	0.11901	-0.217284	-0.378731	-0.129593	0.126424	0.102712	-0.0987834	0.224354	0.0282071	0.260758	0.253293	-0.140296	0.271965	0.123325	0.253232	0.304477	-0.0124836	-0.130035	0.287211	0.18865	0.145484	0.00159302	0.385135	-0.179642	0.0383211	0.356025	-0.0762567	0.318726	0.103272	0.321315	0.175765	-0.035643
-0.0155832	0.268134	-0.0667919	0.132112	0.0126775	-0.553035	-0.00163125	0.335001	-0.109883	0.19497	-0.328909	-0.0853014	-0.13842	-0.0283106	0.135445	-0.223266	0.0631702	-0.159645	0.125199	-0.102419	0.0735345	0.00220505	0.421742	-0.188132	0.126762	-0.0438307	-0.0875116	-0.17054	-0.172429	0.124209	-0.17486	-0.340408	-0.0650626	0.438491	0.196202	-0.220061	0.108609	0.194839	0.0737762	0.0440074	-0.289659	0.0558673	0.273817	0.15407	0.175756	0.0479563	0.0460504	-0.0284048	0.233496	0.00677141
0.0307508	0.0909207	0.161746	0.0746562	-0.0382022	0.307843	0.0389275	-0.0667363	0.0673774	0.0909448	0.0188838	0.183292	-0.219359	0.064487	0.0122748	0.0211906	-0.230427	-0.0547688	-0.177334	-0.563454	-0.346731	0.113907	-0.145133	0.415173	-0.424952	-0.0242238	-0.247517	-0.0564451	-0.0164099	-0.20462	0.38999	0.175825	-0.0393496	-0.012496	0.0722064	-0.0279623	0.0777688	0.0544631	0.0329161	-0.110382	0.287008	0.0156665	-0.150283	0.220172	-0.298174	0.187624	0.086714	0.100596	-0.0163287	0.172221
-0.460167	-0.368879	-0.265807	-0.491383	-0.389961	-0.0663121	-0.0654088	-0.126603	-0.449391	-0.368841	-0.160014	-0.439741	-0.3997	-0.391897	-0.190004	-0.273595	0.0818947	-0.0949624	-0.037414	-0.163253	-0.318247	0.0955646	-0.265076	-0.212046	-0.306626	-0.372189	-0.303045	-0.222033	-0.372001	-0.349606	0.0776145	0.08861	-0.167905	-0.249394	-0.0716583	0.210629	0.0534036	-0.0246867	-0.464176	0.0295379	-0.162997	0.102335	0.104664	-0.439486	0.219626	-0.506427	-0.0523149	-0.406342	-0.203745	0.100131
0.0518342	0.0409134	-0.182143	0.0740167	0.354742	0.0800627	-0.164941	-0.235431	0.0250091	-0.0395619	0.282817	0.291594	-0.165737	0.106352	-0.110149	-0.109736	-0.190629	-0.108757	-0.233955	-0.155987	-0.391102	-0.325219	-0.26483	0.189064	0.0307443	-0.0994125	-0.0366238	-0.126971	0.0999952	-0.179893	-0.0113743	0.358577	-0.174679	-0.166824	-0.175907	-0.000507575	-0.219235	-0.366003	0.0614045	-0.192895	0.0334617	-0.295637	-0.413056	-0.0111129	-0.242112	0.1208	-0.243794	-0.0501189	-0.133546	-0.349558
-0.159152	0.200358	-0.275127	-0.112632	-0.200882	-0.454583	-0.246204	-0.0475181	0.0230511	0.36178	-0.0145891	0.0506194	-0.23956	0.0352568	0.126722	-0.286089	0.506709	0.230463	-0.060382	-0.0689099	0.478933	0.302129	0.211209	0.187498	-0.133539	-0.203823	-0.0389733	-0.509564	-0.360849	0.090966	0.0729695	-0.314413	-0.429546	0.00990604	-0.269102	-0.0947043	-0.0581857	-0.261715	-0.196788	-0.0944351	-0.183672	0.0725825	0.433726	-0.266323	-0.0310198	-0.144238	-0.0684587	-0.314578	-0.290234	-0.0353206
-0.45356	-0.134601	-0.196647	-0.445578	-0.594579	0.180015	-0.310494	-0.236741	-0.206358	-0.201879	-0.269027	-0.320707	-0.0961609	-0.227453	0.0877901	-0.266987	0.513481	0.380763	-0.160595	0.0989641	0.251939	0.353823	0.145499	0.190172	-0.051337	-0.358071	-0.197511	-0.291527	-0.319446	-0.0130172	0.292406	-0.225142	-0.246707	-0.105177	-0.0999559	0.455738	-0.0153204	0.0204434	-0.41162	-0.0189729	-0.384765	0.256051	0.49079	-0.194059	0.130689	-0.379501	0.0706859	-0.225908	-0.403171	0.492759
0.122657	0.166945	0.0197669	-0.0568831	-0.0174358	-0.601479	0.0135284	0.0707022	-0.0551357	-0.148017	-0.236704	0.0736108	-0.0519163	-0.035382	-0.266694	-0.0113267	-0.191809	0.0826697	0.163024	0.085516	0.128282	-0.117401	0.282794	-0.271264	0.00279296	0.048231	0.15718	0.178511	-0.0805265	-0.258665	-0.0978544	-0.313962	0.314897	0.374407	-0.228351	-0.493034	0.25879	0.0823666	0.082438	-0.245338	0.0303963	0.0749469	0.335155	-0.316221	0.325937	-0.281896	-0.434065	-0.0535778	0.0414351	-0.296538
-0.0691992	0.252203	0.0621939	-0.0791369	-0.332464	-0.37115	-0.0495456	0.220694	-0.0190636	0.0845318	-0.374344	-0.154538	-0.0805219	-0.014406	0.00457921	-0.238762	0.156734	0.380229	0.270356	-0.110478	0.275747	0.517154	0.510076	0.071648	0.0681863	0.187081	-0.0776813	-0.0647819	-0.18336	-0.0302468	0.0216526	-0.21891	0.0402086	0.443882	0.0651521	-0.0362991	0.326186	0.488114	0.11442	0.297886	-0.119692	0.107455	0.515737	0.0399138	0.361972	0.0909472	-0.012525	0.184765	-0.184015	0.492226
-0.291894	0.0062467	-0.0359333	-0.220772	-0.339049	-0.717982	-0.124356	0.0150021	-0.08981	0.0902447	-0.13107	-0.148367	-0.139917	-0.142661	-0.155215	-0.140697	0.0797984	0.292959	0.177628	-0.0214174	0.365429	0.443346	0.434245	-0.263887	-0.179332	0.0769576	-0.168076	0.0245276	-0.173927	-0.13768	-0.151063	-0.207642	0.304523	0.25563	-0.0331315	-0.137226	0.0759707	0.357569	0.0267379	0.0748661	0.060501	0.104481	0.51144	-0.308844	0.526642	-0.183489	-0.200018	0.09316	-0.175146	0.14656
0.207741	0.217017	0.0843169	-0.0735543	-0.0768528	-0.260853	0.0546375	0.144442	-0.0234796	-0.114114	-0.434348	0.00707504	0.0635184	-0.018822	-0.135867	-0.0994537	-0.157574	0.251814	0.227813	-0.22105	-0.287239	0.238088	0.226965	0.0937709	-0.0734212	0.123725	-0.135175	0.127119	0.0511059	-0.197553	0.0684809	-0.198611	0.0357926	0.33371	-0.0595995	-0.336858	0.539409	0.316423	0.136543	0.0851675	0.16789	0.0112134	0.288152	-0.0520659	0.160626	-0.00437407	-0.162204	0.116306	-0.027799	0.187931
0.149653	0.19442	-0.0392698	0.129686	0.255058	0.140416	0.142427	-0.0986172	-0.0129942	0.194444	0.0972857	0.204418	-0.00633186	-0.000788518	-0.0990417	0.123366	-0.28375	-0.177259	-0.111481	-0.690509	-0.331073	0.123567	-0.0792803	0.0847336	-0.325821	-0.0308877	-0.410031	-0.320789	-0.121078	-0.0397718	0.267116	0.291873	-0.0601089	-0.0261393	-0.0482511	-0.175911	-0.206136	0.0233299	0.123867	-0.160588	0.104374	-0.107312	-0.0780973	0.149826	-0.269967	0.20086	-0.0305196	-0.000882679	0.166845	0.155007
0.249591	0.388672	-0.0783938	0.114167	0.246479	0.0631639	0.121281	-0.222793	0.0220654	0.067787	-0.00520481	0.176533	0.144708	0.0526694	-0.0520465	0.229051	-0.253425	-0.106608	-0.145781	-0.499332	-0.373718	-0.0840622	-0.106642	0.162174	-0.438914	0.058225	-0.13311	-0.105114	0.0172823	-0.0461359	0.228401	0.0107012	0.113557	0.171879	-0.145042	-0.304318	-0.0284237	0.135696	0.209212	-0.173593	0.217155	-0.281323	0.0145939	0.12976	-0.193963	0.183731	-0.0358619	0.0853774	0.151952	-0.0993542
-0.297115	-0.35806	-0.210108	-0.365735	-0.367468	-0.133747	0.0135188	-0.168362	-0.257506	-0.253027	-0.334978	-0.343064	-0.528829	-0.316288	-0.370814	-0.0272111	-0.368861	-0.246411	-0.0616984	-0.371745	-0.429902	-0.0143296	-0.237688	-0.271279	-0.418281	-0.222702	-0.286347	0.0591908	-0.181319	-0.342592	0.143547	-0.0171447	-0.227137	-0.194789	-0.113417	-0.376908	0.0465932	-0.0489711	-0.246701	-0.245353	0.0718694	0.074937	-0.267301	-0.0988046	-0.0566344	-0.393967	-0.20741	-0.165322	0.0414255	-0.166595
-0.285663	-0.310994	-0.20776	-0.324892	-0.320402	-0.409445	-0.028852	-0.166014	0.00366214	0.102232	-0.113755	-0.295997	-0.341664	-0.126677	-0.383132	-0.312098	-0.417806	-0.309035	-0.261706	-0.371913	-0.338117	0.207832	-0.131245	-0.16286	-0.326496	-0.341561	-0.41632	0.13613	-0.156611	-0.00577212	-0.330113	-0.113741	-0.288476	-0.192441	0.0741092	-0.495054	-0.0795136	0.0399862	-0.134643	-0.117702	0.0124813	-0.176608	-0.365203	-0.118816	-0.0542866	-0.257203	-0.182703	-0.252349	-0.000945246	-0.271845
-0.092435	-0.427955	-0.0417483	-0.154667	-0.0453509	-0.0261148	0.0912339	0.00918712	-0.150629	-0.213727	-0.228476	-0.199598	-0.231566	-0.243388	-0.193809	0.0233868	-0.500155	-0.35929	-0.0108467	-0.231641	-0.60193	-0.389645	-0.409869	-0.23198	-0.278177	-0.0272572	-0.136168	0.0312869	-0.00766407	-0.174417	-0.232361	-0.0450486	-0.113034	-0.349564	-0.0263723	-0.352949	0.130075	-0.272328	0.0209228	-0.297755	0.0864817	0.0797041	-0.629455	-0.0515946	-0.237056	-0.242611	-0.16811	-0.159625	0.319251	-0.257253
-0.0411825	-0.101875	-0.0705964	-0.0729591	-0.161392	0.00402246	0.138178	-0.195633	0.234234	0.191981	0.132676	-0.0167524	-0.270717	0.0920664	-0.376025	0.0569516	-0.213084	-0.242142	-0.282144	-0.603937	-0.250916	0.284572	0.0567978	-0.0434196	-0.319389	-0.28188	-0.567889	-0.0873909	-0.107811	0.193997	0.227205	0.193656	-0.146003	0.0248314	0.109534	-0.309556	-0.341978	0.191578	-0.086094	-0.147321	-0.0241008	-0.0351626	-0.17244	0.30543	-0.083906	-0.116608	-0.0395495	-0.0322092	0.0909254	-0.193866
-0.158967	-0.17071	0.120196	-0.270669	-0.493338	0.301281	0.193136	-0.176482	0.118967	-0.0662752	-0.264924	-0.158213	-0.0841969	-0.0700019	-0.185558	-0.158419	0.12271	0.390811	0.0341829	-0.155271	-0.110419	0.370478	0.256864	0.235128	-0.228948	-0.235909	-0.191643	0.0502605	-0.00722142	0.109609	0.457176	0.0519109	-0.0301611	-0.0953526	0.216951	0.191131	0.0238554	0.084852	-0.373163	0.00231615	0.124358	0.0833679	0.322508	0.097916	0.00640778	-0.0739793	0.229847	-0.0700961	0.0140601	0.611905
0.265999	-0.206226	0.153454	0.093694	0.22428	-0.0509951	0.300538	-0.14652	0.275219	0.266402	0.257284	0.182547	-0.137226	0.252684	-0.219931	0.414463	-0.540008	-0.364913	-0.26577	-0.603995	-0.634365	-0.145957	-0.278723	-0.100848	-0.491771	0.0316084	-0.438341	0.00553385	0.150754	-0.0561192	0.256787	0.305709	-0.0167199	-0.148356	0.0474874	-0.392993	-0.247463	-0.113905	0.093106	-0.144254	0.417738	-0.0367097	-0.532793	0.374712	-0.3687	0.175941	-0.148789	0.289625	0.314471	-0.360221
-0.297115	-0.35806	-0.210108	-0.365735	-0.367468	-0.133747	0.0135188	-0.168362	-0.257506	-0.253027	-0.334978	-0.343064	-0.528829	-0.316288	-0.370814	-0.0272111	-0.368861	-0.246411	-0.0616984	-0.371745	-0.429902	-0.0143296	-0.237688	-0.271279	-0.418281	-0.222702	-0.286347	0.0591908	-0.181319	-0.342592	0.143547	-0.0171447	-0.227137	-0.194789	-0.113417	-0.376908	0.0465932	-0.0489711	-0.246701	-0.245353	0.0718694	0.074937	-0.267301	-0.0988046	-0.0566344	-0.393967	-0.20741	-0.165322	0.0414255	-0.166595
0.0264338	-0.154159	0.155864	-0.227886	-0.357474	0.0665079	0.256343	-0.143368	0.242661	0.182078	-0.140621	-0.0258247	-0.455528	0.252051	-0.205981	-0.378473	-0.435555	-0.374133	-0.298676	-0.508455	-0.227855	0.000214668	-0.0274555	-0.0427951	-0.316289	-0.295709	-0.421846	-0.0256392	0.0025371	-0.0778736	0.172971	0.10508	-0.348425	-0.0794727	0.41161	-0.260939	-0.267435	-0.149409	-0.353728	-0.0865093	0.0282523	-0.332966	-0.232247	0.379102	-0.360377	0.083704	-0.188178	-0.0312503	0.0581585	-0.131092
-0.0655496	0.0119742	-0.136905	-0.135617	-0.0273247	-0.519399	-0.0475898	0.140287	0.113326	0.582394	-0.0521861	0.0126852	-0.356681	-0.0173724	0.27567	-0.264877	0.0177544	-0.153589	-0.00749214	-0.477132	0.00247275	0.306416	0.340787	-0.170143	-0.245964	-0.211051	-0.534481	-0.439611	-0.215791	0.244208	-0.190148	-0.209012	-0.306623	-0.0164662	0.519425	-0.316708	-0.0869353	-0.0494988	-0.224013	0.112829	-0.316087	0.023521	0.0436075	0.134716	0.142956	-0.0793294	-0.174899	-0.165369	0.239402	-0.146336
0.308314	-0.21901	0.113668	0.093694	0.196621	-0.0122151	0.25791	-0.136034	0.282296	0.224752	0.216876	0.14598	-0.202006	0.264309	-0.217304	0.255559	-0.470971	-0.301108	-0.148898	-0.57381	-0.626612	-0.101529	-0.292385	-0.056517	-0.424224	0.019652	-0.41942	-0.0280089	0.186624	-0.0812693	0.274704	0.309121	-0.0975259	-0.16815	0.013029	-0.399102	-0.146702	-0.136171	0.0724358	-0.0819463	0.417738	-0.044778	-0.529869	0.368781	-0.365753	0.142422	-0.165022	0.24114	0.27884	-0.35125
0.192919	-0.21583	0.0872312	0.0693472	0.170183	0.134375	0.216665	-0.0443872	0.24105	0.434936	-0.0333698	0.200053	-0.191422	0.0831113	0.0346239	0.0600656	-0.430349	-0.290525	-0.153123	-0.526205	-0.403049	-0.105754	-0.201361	0.0142697	-0.309818	0.0198272	-0.219581	-0.0322335	-0.0711844	0.0955752	0.171638	0.0420087	-0.10175	-0.262557	0.183986	-0.4662	-0.0684866	-0.248068	-0.0326514	-0.0861708	0.0440345	-0.0592769	-0.49818	0.320131	-0.340361	0.115985	-0.0721612	0.0311426	0.471032	-0.234364
-0.14746	-0.224002	-0.102327	-0.218136	-0.116459	-0.373838	0.0517151	-0.0513913	0.080165	0.349509	-0.0409576	-0.129577	-0.272486	-0.0638453	-0.134444	-0.204892	-0.340095	-0.212661	-0.16071	-0.446638	-0.413555	0.286718	-0.0474865	-0.0751499	-0.401934	-0.207952	-0.491758	0.056417	-0.0787722	0.092252	-0.223945	-0.0402843	-0.194672	-0.179962	0.270026	-0.383633	0.00753279	0.0685294	-0.126294	0.110704	0.146605	-0.163589	-0.256852	-0.0265294	0.0125643	-0.0678227	-0.079749	-0.0639395	0.154529	-0.135649
0.331283	0.0685516	0.12002	0.219702	0.230012	-0.404361	0.186399	0.414377	0.249821	0.480267	-0.173857	0.146228	-0.11253	0.0917063	0.341435	-0.00719987	-0.0225586	-0.0120602	0.33824	-0.340856	-0.138305	-0.0838647	0.230476	-0.0401919	-0.20444	0.224313	-0.120496	-0.495429	0.00883939	0.30063	-0.0407095	-0.255527	-0.174968	0.166069	0.251265	-0.369426	0.306309	-0.0898118	0.275557	-0.0347751	-0.0307273	0.457964	-0.0842306	0.282965	-0.116962	0.0680482	-0.0311003	-0.11533	0.561941	-0.0737848
0.208647	-0.12003	0.225193	0.107335	0.114443	0.274853	0.172073	0.0916162	0.11336	0.140745	-0.186008	0.149888	-0.120435	0.0273714	0.13978	0.253718	-0.293114	-0.00769857	0.0572427	-0.541454	-0.50338	-0.0932134	-0.193384	0.216924	-0.404576	0.245807	-0.117595	-0.104695	0.0217491	-0.0685486	0.364648	0.0615577	0.00643574	-0.0533232	0.128246	-0.174276	0.304695	0.0136359	0.175346	-0.051411	0.211692	0.280906	-0.304349	0.371747	-0.279999	0.15422	0.0458868	0.250785	0.359775	0.135105
0.144383	-0.168731	0.146756	-0.120188	-0.122769	-0.379138	0.249057	0.102014	0.235375	0.0591054	0.159486	-0.151195	-0.477386	0.244765	-0.346393	-0.0253572	-0.356176	-0.392347	-0.0691112	-0.532135	-0.495283	-0.0125357	-0.0402058	-0.169471	-0.457809	-0.213759	-0.563706	-0.170237	0.107412	-0.0924454	-0.150103	0.205096	-0.248761	0.044894	0.255405	-0.279154	-0.0559193	-0.0184828	-0.135428	-0.101081	0.260243	0.101822	-0.24864	0.139892	-0.0728761	-0.169402	-0.326972	-0.0440006	0.0472296	-0.288872
-0.274483	-0.310032	-0.132261	-0.280607	-0.17466	-0.669549	0.10787	-0.0881994	0.0272712	0.269958	-0.144354	-0.158213	-0.524303	-0.129974	-0.268495	-0.115533	-0.50627	-0.605105	-0.403681	-0.426885	-0.37062	-0.234078	-0.0441393	-0.391616	-0.4234	-0.359133	-0.475673	-0.0501641	-0.225169	0.0164072	-0.426901	-0.102554	-0.369333	-0.271403	0.221696	-0.543875	-0.33036	-0.359959	-0.403891	-0.368441	-0.109148	-0.289825	-0.369623	-0.0868585	-0.170708	-0.31778	-0.340063	-0.177093	0.245815	-0.496657
-0.14746	-0.209441	-0.0898462	-0.203376	-0.1955	-0.373838	0.0621154	-0.0389108	0.0905653	0.195018	-0.0274371	-0.196111	-0.255845	-0.0513649	-0.279866	-0.204892	-0.315533	-0.198101	-0.14719	-0.426878	-0.394834	0.295039	-0.035006	-0.0626694	-0.383213	-0.207952	-0.473038	0.0688975	-0.0652518	0.107367	-0.223945	-0.0278038	-0.180111	-0.0767157	0.18855	-0.365952	0.0189732	0.187186	-0.0271751	0.0209531	0.156823	-0.0535426	-0.23607	-0.015089	0.0250448	-0.143287	-0.0662285	-0.139081	0.0865339	-0.122129
-0.20708	-0.280174	-0.0444142	-0.282913	-0.171108	-0.271046	0.0383913	-0.0982063	0.0701774	0.278162	-0.0743488	-0.173052	-0.285313	-0.0876772	-0.0487872	-0.263752	-0.14788	-0.318017	-0.113023	-0.304642	-0.363129	-0.0639302	0.0122167	-0.155639	-0.351383	-0.320902	-0.441416	-0.199974	-0.116239	0.174902	-0.184412	-0.0676778	-0.252455	-0.236747	0.26885	-0.110163	-0.205688	-0.220711	-0.371713	-0.0224527	-0.128069	-0.127647	-0.191644	-0.0558051	-0.0095454	-0.311066	-0.183613	-0.305843	0.154779	-0.273198
0.0163872	-0.22601	0.14966	-0.205859	-0.323239	0.17762	0.315398	-0.132286	0.148431	0.171998	-0.118152	-0.0153539	-0.399507	0.14554	-0.235052	-0.210103	-0.435555	-0.318856	-0.252004	-0.536489	-0.273575	0.0973796	-0.112949	-0.0420211	-0.374454	-0.295709	-0.458664	-0.024261	-0.0632119	-0.0778736	0.261621	0.179727	-0.299582	-0.164402	0.246415	-0.217062	-0.243546	-0.132423	-0.319146	-0.0781983	0.161392	-0.143397	-0.232247	0.333804	-0.404997	0.0718598	-0.0641887	-0.0308107	0.144399	0.00436548
0.304688	-0.0196816	0.114164	0.182079	0.283645	-0.190601	0.215416	0.354166	0.168476	0.492123	-0.0647913	0.28027	-0.142889	0.0269979	0.356059	0.0815983	-0.0244556	0.00573251	0.298283	-0.335161	-0.0743234	-0.137175	0.136492	-0.107798	-0.234938	0.224313	-0.155548	-0.500775	-0.0337129	0.275947	0.0666688	-0.139991	-0.0566526	-0.0398921	0.210935	-0.28795	0.188698	-0.271259	0.0833437	-0.0241754	-0.0261428	0.331871	-0.0861277	0.239326	-0.083839	0.0598711	-0.0221324	-0.0965876	0.58251	-0.0614114
-0.0769295	-0.171214	0.0785885	-0.258887	-0.474345	-0.0576423	0.152859	-0.191514	0.271505	0.0168471	-0.150631	-0.157883	-0.328272	0.178418	-0.361017	-0.375323	-0.404393	-0.258581	-0.298582	-0.454295	-0.207819	0.135737	-0.0636327	0.00181593	-0.303219	-0.295709	-0.387429	0.0250557	-0.0138953	-0.0570984	0.0585926	0.0366815	-0.336729	-0.0122303	0.175327	-0.261949	-0.18875	0.0372389	-0.160143	-0.143202	0.0639369	-0.20178	-0.208875	0.25799	-0.333762	0.00914307	-0.117225	-0.0877242	-0.0941774	-0.0707722
[truncated: 98 more columns]
