# Supplementary material for: Fine-scale genetic structure in the critically endangered red-fronted macaw in the absence of geographic and ecological barriers
Source: Sci Rep. 2021 Jan 12;11:556. doi: 10.1038/s41598-020-79575-6 (PMC7804180; doi:10.1038/s41598-020-79575-6)
Supplement: Supplementary file 3 — Supplementary Information 3. [file 41598_2020_79575_MOESM3_ESM.xlsx]

## Sheet: Folha1
Sample	Area code	Genetic cluster	CT21N	CT21N	CT43N	CT43N	GT21	GT21	CT32	CT32	GT90	GT90	GT17N	GT17N	CTR57	CTR57	Peu11	Peu11	CT74N	CT74N
1	A	W1	157	157	157	165	285	293	155	157	188	204	106	106	122	122	0	0	142	142
2	A	W1	157	157	157	165	283	293	155	163	204	204	106	110	122	122	322	322	142	142
3	A	W1	157	157	163	165	285	291	153	155	188	198	106	106	122	122	314	318	142	142
4	A	W1	157	157	165	167	293	295	0	0	188	204	106	106	122	122	322	334	142	142
5	A	W1	157	171	157	165	293	295	157	163	188	204	106	106	122	122	322	338	142	142
6	A	W1	157	171	157	163	0	0	155	155	188	188	106	106	122	124	0	0	142	158
7	A	W1	157	157	157	165	285	287	155	163	188	188	106	106	122	122	318	318	142	142
8	A	W1	157	157	163	165	293	295	147	157	188	204	106	110	122	122	318	334	142	142
9	A	W1	157	157	165	165	285	287	155	155	194	206	106	106	122	122	314	334	142	142
10	A	W1	157	157	165	165	287	291	147	155	198	212	106	110	122	122	338	338	142	142
11	A	W1	171	179	165	165	285	285	155	163	188	210	106	112	122	122	322	322	142	142
12	A	W1	157	157	165	167	271	271	147	155	188	210	106	106	122	122	322	338	142	142
13	A	W1	157	157	157	157	293	295	147	147	198	212	106	106	122	124	314	314	142	142
14	A	W1	157	157	165	165	285	285	155	155	204	206	106	106	122	122	334	334	142	142
15	A	W1	157	157	163	167	283	295	147	157	192	192	106	110	122	124	338	338	142	142
16	A	W1	157	165	157	165	283	293	163	163	188	188	106	106	122	122	0	0	142	142
17	B	W2	157	157	153	165	283	283	155	157	0	0	110	110	124	124	342	342	142	142
18	B	W2	157	157	159	161	283	283	155	157	210	212	106	110	122	124	314	314	142	142
19	B	W2	157	157	159	161	283	295	157	157	188	198	106	110	122	122	314	318	142	142
20	B	W2	157	159	159	161	283	293	153	157	192	204	106	110	124	124	314	318	142	156
21	B	W2	157	157	159	165	283	297	153	155	192	210	110	110	122	124	314	342	142	156
22	B	W2	157	179	159	165	283	293	155	155	212	212	110	110	122	122	314	342	142	142
23	B	W2	157	157	161	165	283	287	153	155	198	204	110	110	122	122	314	314	142	142
24	B	W2	157	157	163	165	283	293	155	155	204	212	106	106	122	124	322	322	142	142
25	B	W2	157	171	159	169	295	295	155	157	204	204	106	110	122	124	314	314	142	156
26	B	W2	157	157	159	159	283	291	157	159	0	0	106	106	122	122	0	0	142	142
27	B	W2	157	157	159	161	283	283	153	157	192	204	106	106	122	124	318	322	142	156
28	B	W2	159	179	159	161	283	295	153	155	204	212	106	106	122	122	314	318	142	156
29	B	W2	157	159	161	161	285	295	155	157	192	192	106	106	122	122	314	346	142	142
30	B	W2	157	157	157	165	287	287	147	155	0	0	106	110	122	124	342	342	142	142
31	C	W3	157	157	155	165	283	283	155	155	188	188	106	106	0	0	0	0	142	142
32	C	W3	171	171	159	165	285	297	155	155	188	188	106	106	122	122	318	322	142	142
33	C	W3	157	179	157	159	283	289	153	153	188	210	106	106	122	122	314	318	142	142
34	C	W3	157	157	157	165	283	289	153	155	204	204	106	110	122	122	318	326	142	142
35	C	W3	157	179	161	163	285	287	153	155	206	206	106	110	122	122	318	338	142	142
36	C	W3	157	171	159	163	283	285	153	155	188	198	106	110	124	124	318	322	142	142
37	C	W3	157	157	153	163	283	283	157	157	204	212	106	112	122	122	314	318	142	142
38	C	W3	157	179	157	159	283	289	153	155	204	212	106	110	122	122	318	326	142	142
39	C	W3	157	157	157	159	289	299	153	157	204	212	106	106	122	122	322	326	142	142
40	C	W3	157	179	159	159	283	285	155	157	204	212	106	110	120	122	318	338	142	142
41	C	W3	157	159	161	165	283	285	0	0	188	212	106	106	122	122	318	322	142	142
42	C	W3	157	157	163	165	283	293	153	157	188	188	106	110	0	0	318	326	142	142
43	C	W3	157	157	157	165	283	283	153	155	0	0	110	110	122	124	314	318	142	142
44	D	W3	157	157	153	159	285	287	155	155	188	204	106	106	122	122	326	338	142	142
45	D	W3	179	179	159	159	283	283	153	157	204	210	110	110	122	122	314	318	142	142
46	D	W3	157	157	159	161	285	293	151	155	204	212	106	106	122	122	322	338	142	142
47	D	W3	157	157	153	153	283	287	155	163	188	212	106	112	122	124	318	322	142	142
48	D	W3	157	165	159	159	283	285	153	155	204	212	106	106	122	122	314	338	142	142
49	E	W3	157	157	153	157	287	287	153	157	188	188	106	106	122	122	318	338	142	142
50	E	W3	157	157	161	163	281	283	149	155	188	212	106	110	122	124	314	318	142	142
51	E	W3	165	179	163	165	283	283	153	155	204	204	106	106	122	124	314	318	142	156
52	E	W3	165	179	161	163	271	287	149	153	204	204	106	106	122	122	318	318	142	142
53	E	W3	157	159	163	165	283	287	155	157	188	188	106	110	124	124	318	322	142	142
54	E	W3	157	171	161	165	289	295	147	155	204	204	102	106	122	122	318	322	142	142
55	E	W3	171	179	153	165	285	287	157	157	212	212	106	110	122	122	322	326	142	142
56	E	W3	157	165	153	163	283	287	153	157	188	188	106	110	122	124	322	338	142	142
57	E	W3	157	171	153	165	271	295	147	155	188	204	102	106	122	122	318	338	142	142
58	E	W3	157	171	163	163	283	287	155	157	188	204	106	106	122	122	314	338	142	142
59	E	W3	157	159	153	163	287	295	153	155	198	198	106	110	124	124	318	318	142	142
60	E	W3	165	179	163	165	281	283	153	155	188	212	106	106	122	124	318	318	142	156
61	E	W3	159	165	163	163	283	287	155	157	198	212	106	106	122	122	318	338	142	142
62	E	W3	157	159	163	163	283	285	153	163	204	204	106	110	122	124	338	342	142	142
63	E	W3	157	179	153	161	0	0	155	157	0	0	106	106	122	122	0	0	142	142
64	E	W3	157	157	157	159	271	285	155	157	188	204	102	110	122	124	314	322	142	156
65	E	W3	157	157	161	165	283	287	155	157	188	212	110	110	122	124	322	326	142	142
66	E	W3	0	0	157	163	0	0	155	157	0	0	106	110	122	124	318	318	142	156
67	E	W3	157	179	159	165	0	0	155	157	188	204	106	106	122	122	318	318	142	142
68	E	W3	157	171	159	165	287	291	155	155	188	204	106	106	122	122	318	318	142	142
69	E	W3	157	171	159	161	283	283	155	157	198	210	106	110	122	122	318	338	142	142
70	E	W3	0	0	159	165	289	291	155	155	212	212	106	106	122	122	318	318	142	142
71	E	W3	157	157	161	163	283	287	157	157	204	212	102	110	122	122	318	318	142	156
72	E	W3	157	165	163	163	283	283	155	157	188	188	106	110	122	122	318	318	142	142
73	E	W3	157	179	163	163	283	287	155	157	188	204	106	106	122	122	318	338	142	142
74	E	W3	159	171	163	165	289	295	147	155	188	198	106	106	122	122	318	346	142	142
75	E	W3	171	179	153	161	271	285	149	155	188	210	106	110	122	122	322	326	142	142
76	F	W4	157	171	165	165	283	295	155	157	188	212	106	110	122	122	318	338	142	158
77	F	W4	157	157	153	157	281	289	155	157	204	204	106	106	122	124	314	314	142	142
78	F	W4	157	171	155	157	289	295	147	157	198	210	110	110	122	124	318	342	0	0
79	F	W4	157	171	155	157	289	289	147	157	198	210	102	110	122	124	322	322	0	0
80	F	W4	157	171	155	157	283	287	155	155	198	212	106	110	122	124	314	318	142	142
81	F	W4	157	159	155	165	283	295	147	157	212	212	102	110	122	124	318	318	142	142
82	F	W4	157	179	155	167	283	287	153	155	204	204	106	110	122	124	314	314	142	142
83	F	W4	157	157	157	157	283	283	157	157	204	204	0	0	122	124	314	338	142	142
84	F	W4	157	157	157	159	271	285	155	157	0	0	102	110	122	124	314	322	142	142
85	F	W4	157	157	157	163	271	271	155	157	212	212	102	110	122	122	0	0	142	156
86	F	W4	157	157	0	0	0	0	157	157	210	210	106	106	122	122	318	338	142	158
87	F	W4	157	157	161	165	285	295	155	155	210	210	106	106	122	122	314	338	142	156
88	F	W4	157	171	155	165	289	289	149	155	0	0	106	110	122	122	318	338	0	0
89	F	W4	157	157	153	157	285	287	155	163	0	0	106	110	122	122	0	0	156	156
90	G	W4	157	157	161	163	281	283	149	155	188	212	106	110	122	124	314	318	142	142
91	G	W4	171	171	155	159	271	283	155	157	188	206	106	106	122	122	314	318	142	142
92	G	W4	171	171	155	163	289	293	157	163	210	210	106	110	122	124	314	318	142	142
93	G	W4	157	157	163	163	285	287	155	155	198	204	106	110	122	124	318	338	142	156
94	G	W4	171	171	155	159	271	283	157	157	188	206	106	106	122	122	314	318	142	142
95	ZOOL	C1	157	159	157	163	283	283	147	155	188	188	106	110	122	124	314	322	142	156
96	ZOOL	C1	157	159	159	165	271	283	157	157	192	204	106	106	122	122	318	338	142	156
97	ZOOL	C1	157	157	157	165	283	283	149	155	198	212	106	106	122	122	314	338	142	156
98	ZOOL	C1	157	157	157	165	283	283	149	155	198	212	106	106	122	122	314	338	142	156
99	ZOOL	C1	171	179	159	165	283	283	155	163	204	204	106	106	122	122	342	342	142	142
100	ZOOL	C1	157	179	159	165	283	285	155	157	204	204	106	106	122	122	314	338	142	142
101	ZOOL	C1	157	157	157	163	285	293	155	155	198	210	106	110	120	122	322	338	142	142
102	ZOOL	C1	157	171	159	159	285	289	155	163	212	212	106	106	122	122	314	338	142	156
103	ZOOL	C1	157	171	163	165	283	285	155	155	188	204	106	106	122	124	314	338	142	142
104	ZOOL	C1	157	157	159	163	283	283	155	163	188	204	106	110	122	124	338	342	142	142
105	ZOOL	C1	157	179	159	165	283	285	155	163	188	204	106	106	122	124	314	342	142	142
106	ZOOL	C1	157	171	159	163	283	283	155	157	204	212	106	110	122	122	338	342	142	142
107	PALM	C1	171	179	161	165	283	287	155	155	204	204	106	106	122	122	322	338	142	142
108	CCHA	C2	157	157	157	157	277	291	155	155	188	212	102	106	122	124	318	338	142	142
109	CCHA	C2	157	159	157	159	277	295	155	155	188	198	102	106	122	124	338	342	142	142
110	CCHA	C2	157	159	163	165	283	297	157	157	204	212	110	110	122	122	318	338	142	156
111	CCHA	C2	157	157	161	163	285	289	155	157	188	212	102	110	122	122	318	338	142	142
112	CCHA	C2	157	179	161	163	285	295	155	157	210	212	110	110	122	122	314	338	142	142
113	CCHA	C2	157	159	153	157	283	285	151	155	198	204	106	106	122	122	314	318	142	142
114	CCHA	C2	157	157	153	155	287	295	149	153	204	204	110	110	122	122	318	338	142	142
115	CCHA	C2	157	159	163	163	283	289	155	155	188	212	102	106	122	122	322	338	142	142
116	CCHA	C2	171	179	155	163	279	283	155	157	188	212	102	110	122	124	318	318	142	142
117	CCHA	C2	171	171	161	165	271	299	155	157	204	210	106	106	122	124	322	338	142	142
118	CCHA	C2	157	157	165	165	277	283	155	157	210	212	110	110	122	124	322	338	142	156
119	CCHA	C2	157	179	163	163	283	283	155	155	188	212	110	110	124	124	314	326	142	142
120	LPQU	C2	157	159	157	165	271	283	153	157	204	210	106	110	122	122	314	318	142	156
121	LPQU	C2	157	157	159	163	283	289	149	155	204	212	110	110	122	122	314	318	142	142
122	LPQU	C2	157	159	159	165	283	289	149	153	210	212	110	110	122	122	314	318	142	142
123	LPQU	C2	157	159	157	163	271	283	155	157	204	212	106	110	122	122	314	318	142	142
124	LPQU	C2	157	171	155	157	279	281	149	155	188	212	106	110	122	122	322	338	142	142
125	LPQU	C2	157	159	157	157	279	283	149	155	0	0	102	106	122	122	322	338	142	142
126	LESL	C3	159	165	155	163	283	287	155	157	188	212	106	110	122	122	318	326	142	156
127	LESL	C3	159	179	163	165	287	287	155	157	212	212	106	110	122	122	318	326	142	156
128	LESL	C3	159	165	163	163	287	287	157	157	188	212	106	106	122	122	318	326	142	156
129	LESL	C3	165	179	155	165	287	287	155	155	188	212	106	110	122	122	326	326	142	142
130	LESL	C3	157	179	161	163	283	287	155	155	188	212	106	110	122	124	314	318	142	142
131	LESL	C3	159	165	155	165	285	287	0	0	188	212	106	106	122	122	326	338	142	142
132	LESL	C3	159	165	155	163	283	287	155	157	188	212	106	110	122	122	318	326	142	156
133	LESL	C3	157	159	155	163	285	287	155	155	0	0	106	110	122	122	318	338	142	156
134	LESL	C3	157	179	163	165	287	287	155	157	0	0	110	110	122	122	338	338	142	142
135	LESL	C3	159	165	155	165	285	287	155	157	188	212	106	106	122	122	326	338	142	142
136	LESL	C3	157	179	163	165	287	287	155	157	188	212	106	106	122	122	338	338	142	156
137	LESL	C3	159	179	163	165	287	287	155	157	212	212	106	110	122	122	318	338	142	142
138	LESL	C3	157	157	163	165	287	287	157	157	0	0	106	110	122	122	326	338	142	142
139	LESL	C3	157	165	163	163	283	287	155	157	188	212	106	106	122	122	326	338	142	142
140	LESL	C3	159	165	163	165	285	287	155	157	0	0	106	110	122	122	318	326	142	142
141	LESL	C3	159	165	163	165	287	287	0	0	0	0	106	110	122	122	318	338	142	156
142	LESL	C3	159	179	163	165	287	287	155	157	212	212	106	110	122	122	318	326	142	142
143	LESL	C3	159	179	163	165	287	287	155	157	196	198	106	110	0	0	318	338	142	142
144	LESL	C3	157	159	155	163	285	287	155	155	188	212	106	110	122	122	318	338	142	156
145	LESL	C3	157	157	163	165	287	287	157	157	188	210	106	110	122	122	338	338	142	142
146	LESL	C3	157	159	155	163	285	287	155	155	194	212	106	110	122	122	318	326	142	156
